# Supplementary material for: Single-fly genome assemblies fill major phylogenomic gaps across the Drosophilidae Tree of Life
Source: PLoS Biol. 2024 Jul 18;22(7):e3002697. doi: 10.1371/journal.pbio.3002697 (PMC11257246; doi:10.1371/journal.pbio.3002697)
Supplement: S1 Table — (XLSX) [file pbio.3002697.s001.xlsx]

## Sheet: table_s1
name	Cactus?	New?	Family	Subfamily	Tribe	Genus	Subgenus	Species group	Species subgroup	Species	Stock ID	NDSSC ID	genome source	genome accession	citation	read type	assm size	genome N50	sample type	sex	#	stage	material provider	location	GPS	country	collection date	original source	comments
Liriomyza trifolii	0	0	Agromyzidae			Liriomyza				trifolii			NCBI GenBank	GCA_001014935.1	Vicoso & Bachtrog 2015, PLOS Bio	Illumina	69698627	2213		MF		adult					2013
Cirrula hians	0	0	Ephydridae	Ephydrinae		Cirrula				hians			NCBI GenBank	GCA_001015075.1	Vicoso & Bachtrog 2015, PLOS Bio	Illumina	399685866	2483		MF		adult					2013
Ephydra gracilis	0	0	Ephydridae	Hydrellinae		Ephydra				gracilis			NCBI GenBank	GCA_001014675.1	Vicoso & Bachtrog 2015, PLOS Bio	Illumina	410872512	11309		MF		adult					2013
Diastata ussurica	0	1	Diastatidae			Diastata				ussurica	Duss_MT91		NCBI GenBank	GCA_035078745.1	This study	Illumina	624732742	991		F		adult	Masanori J. Toda	Nametoko-Keikoku, Ehime		Japan	2012-10-09	Masanori J. Toda
Rhinoleucophenga cf bivisualis	0	0	Drosophilidae	Steganinae	Gitonini	Rhinoleucophenga				cf bivisualis			NCBI SRA	SRR12717852	Dias et al. 2020, BMC Evol Biol	Illumina	341946970	4721		M
Stegana nigrithorax	1	1	Drosophilidae	Steganinae	Steganini	Stegana	Steganina			nigrithorax	Snig_MT107		NCBI GenBank	GCA_037044495.1	This study	ONT R10.4.1 + Illumina	187957653	295649	wild	M	1	adult	Masanori J. Toda	Tomakomai		Japan	2008-Aug-4to8	Masanori J. Toda
Leucophenga varia	0	0	Drosophilidae	Steganinae	Steganini	Leucophenga				varia	nc01v		NCBI GenBank	GCA_018903435.1	Kim et al. 2021, eLife	ONT R9.4.1 only	415377807	560182	wild	M	1	adult	Daniel Matute
Leucophenga maculata	1	1	Drosophilidae	Steganinae	Steganini	Leucophenga	Leucophenga			maculata	Lmac-DO		NCBI GenBank	GCA_035044805.1	This study	ONT R10.4.1 + Illumina	354844425	1242416	wild	F	1	adult	Darren J. Obbard	Hermitage of Braid, Edinburgh, Scotland	55.9207, -3.1978	United Kingdom	2020-08-15	Darren J. Obbard
Leucophenga montana	1	1	Drosophilidae	Steganinae	Steganini	Leucophenga	Leucophenga			montana	Lmon_TW-CO22-6		NCBI GenBank	GCA_035044765.1	This study	ONT R10.4.1 + Illumina	402073277	821592	wild	F	1	adult	Thomas Werner	Flatiron Campground, CO		USA	2022-07-01	Thomas Werner
Phortica magna	0	1	Drosophilidae	Steganinae	Gitonini	Phortica				magna	Pmag_MT84		NCBI GenBank	GCA_037044515.1	This study	ONT R10.4.1 + Illumina	147860748	227811	wild	F	1	adult	Masanori J. Toda	WAEF, Hirai, Wakayama Pref.		Japan	2009-10-15	Masanori J. Toda
Cacoxenus indagator	1	1	Drosophilidae	Steganinae	Gitonini	Cacoxenus				indagator	CxInd_DO22-2		NCBI GenBank	GCA_035041755.1	This study	ONT R10.4.1 + Illumina	254846158	2990262	wild	F	1	adult	Darren J. Obbard	Cherry Gardens Farm, East Sussex, England	51.0997, 0.1644	United Kingdom	2022-05-22	Darren J. Obbard
Amiota minor	1	1	Drosophilidae	Steganinae	Gitonini	Amiota				minor	Amin_TW22		NCBI GenBank	GCA_037043295.1	This study	ONT R10.4.1 + Illumina	263985115	1366163	wild	F	1	adult	Thomas Werner	Huron Mountains, MI		USA	2022-08-01	Thomas Werner
Amiota albilabris	0	1	Drosophilidae	Steganinae	Gitonini	Amiota				albilabris	Aalb_MT110		NCBI GenBank	GCA_037040105.1	This study	Illumina	419832433	916	wild	M	1	adult	Masanori J. Toda	TOEF, Tomakomai		Japan	2008-08-08	Masanori J. Toda
Amiota communis	1	1	Drosophilidae	Steganinae	Gitonini	Amiota				communis	Acom-TW22	prev misID racheli	NCBI GenBank	GCA_037043315.1	This study	ONT R10.4.1 + Illumina	309734248	1552548	wild	M	1	adult	Thomas Werner	Huron Mountains, MI		USA	2022-08-01	Thomas Werner
Amiota mariae	1	1	Drosophilidae	Steganinae	Gitonini	Amiota				mariae	Amar-TW22	prev misID humeralis	NCBI GenBank	GCA_035041805.1	This study	ONT R10.4.1 + Illumina	288403237	3640199	wild	M	1	adult	Thomas Werner	Huron Mountains, MI		USA	2022-08-01	Thomas Werner
Colocasiomyia kotana	0	1	Drosophilidae	Drosophilinae	Drosophilini	Colocasiomyia		cristata	cristata	kotana	Ckot_MT6		NCBI GenBank	GCA_037040085.1	This study	Illumina	405334735	598	wild	F	1	adult	Masanori J. Toda	Kota Kinabalu, Sabah		Malaysia	2008-03-09	Masanori J. Toda
Colocasiomyia xenalocasiae	0	0	Drosophilidae	Drosophilinae	Drosophilini	Colocasiomyia		cristata	cristata	xenalocasiae	E16801		NCBI SRA	SRR12717853	Dias et al. 2020, BMC Evol Biol	Illumina	322758881	1409	lab line	M	6	adult
Chymomyza caudatula	1	1	Drosophilidae	Drosophilinae	Drosophilini	Chymomyza				caudatula	Ccau_DO		NCBI GenBank	GCA_035041775.1	This study	ONT R10.4.1 + Illumina	239808143	4699727	wild	M	1	adult	Darren J. Obbard	Penns in the Rocks, East Sussex, England	51.091064, 0.166797	United Kingdom	2021-08-07	Darren J. Obbard
Chymomyza procnemis	1	1	Drosophilidae	Drosophilinae	Drosophilini	Chymomyza		procnemis		procnemis	2370.3	20000-2631.01	NCBI GenBank	GCA_035046065.1	This study	ONT R9.4.1 + Illumina	239648949	34133586	lab line	M	50	adult	Patrick M. O'Grady	Oahu, HI		USA
Chymomyza amoena	1	1	Drosophilidae	Drosophilinae	Drosophilini	Chymomyza		fuscimana		amoena	TW-ChAmo		NCBI GenBank	GCA_037043745.1	This study	ONT R9.4.1 + Illumina	392904778	205866	wild	F	1	adult	Thomas Werner	Huron Mountains, MI		USA	2021-06-01	Thomas Werner
Chymomyza costata	1	0	Drosophilidae	Drosophilinae	Drosophilini	Chymomyza		costata		costata	Sapporo		NCBI GenBank	GCA_018150985.1	Kim et al. 2021, eLife	ONT R9.4.1 + Illumina	315184827	8126076	lab line	M	50	adult	Vladimir Kostal	Sapporo, Hokkaido		Japan	1983
Chymomyza fuscimana	1	0	Drosophilidae	Drosophilinae	Drosophilini	Chymomyza				fuscimana			NCBI GenBank	GCA_949987675.1	Obbard et al. 2023	PB HiFi + HiC	337977858	104850594	wild	M	1	adult	Darren J. Obbard	Penns in the Rocks, East Sussex, England	51.091123, 0.167039	United Kingdom	2021-08-07	Darren J. Obbard
Scaptodrosophila lebanonensis	1	0	Drosophilidae	Drosophilinae	Drosophilini	Scaptodrosophila		victoria		lebanonensis		11010-0011.00,11010-0021.00	NCBI RefSeq	GCF_003285725.1	Clark, Long labs	PB Sequel + Illumina	247077949	7854782	lab line			adult
Lissocephala sabroskyi	0	1	Drosophilidae	Drosophilinae	Drosophilini	Lissocephala				sabroskyi	Lsab_MT150		NCBI GenBank	GCA_037075105.1	This study	Illumina	304811095	6920	wild	M	1	adult	Masanori J. Toda	Bogor, West Java		Indonesia	2008-06-17
Scaptodrosophila scaptomyzoidea	0	1	Drosophilidae	Drosophilinae	Drosophilini	Scaptodrosophila				scaptomyzoidea	Ssca_MT71		NCBI GenBank	GCA_035078625.1	This study	Illumina	337464884	450	wild	F	1	adult	Masanori J. Toda	Hamamoto TFW		Guam	2012-12-02
Scaptodrosophila latifasciaeformis	1	1	Drosophilidae	Drosophilinae	Drosophilini	Scaptodrosophila		latifasciaeformis		latifasciaeformis	(Heed) H79.2	11030-0061.01	NCBI GenBank	GCA_037075145.1	This study	ONT R9.4.1 + Illumina	154487965	9811568	lab line	M	50	adult	Patrick M. O'Grady	Barro Colorado Island, Canal Zone.		Panama	1955
Hirtodrosophila duncani	1	1	Drosophilidae	Drosophilinae	Drosophilini	Hirtodrosophila				duncani	Hdun_TW21		NCBI GenBank	GCA_037043425.1	This study	ONT R9.4.1 + Illumina	207801326	3366531	wild	F	1	adult	Thomas Werner	Huron Mountains, MI		United States	2021-06-01	Thomas Werner
Collessia kirishimana	0	1	Drosophilidae	Drosophilinae	Drosophilini	Collessia				kirishimana	Ckir_MT79		NCBI GenBank	GCA_035078785.1	This study	Illumina	223303704	829	wild	M	1	adult	Masanori J. Toda	Kamou-cho, Kagoshima Pref.		Japan	2012-12-16
Lordiphosa mommai	1	0	Drosophilidae	Drosophilinae	Drosophilini	Lordiphosa				mommai	MMSapporo052014LM		NCBI GenBank	GCA_018904225.1	Kim et al. 2021, eLife	ONT R9.4.1 + Illumina	339463949	622708	lab line	MF	50	adult	Artyom Kopp	Sapporo, Hokkaido		Japan	2019	Hideaki Watabe and Masanori J. Toda
Lordiphosa collinella	1	1	Drosophilidae	Drosophilinae	Drosophilini	Lordiphosa		fenestrarum		collinella	UCKTSapporo052019LC		NCBI GenBank	GCA_035044905.1	This study	ONT R10.4.1 + Illumina	444496639	345488	wild	F	1	adult	Artyom Kopp	Sapporo, Hokkaido		Japan	2019	Hideaki Watabe and Masanori J. Toda
Lordiphosa andalusiaca	1	1	Drosophilidae	Drosophilinae	Drosophilini	Lordiphosa		fenestrarum		andalusiaca	Land_DO		NCBI GenBank	GCA_035044965.1	This study	ONT R10.4.1 + Illumina	256791629	882951	F1 lab (wild)	M	1	adult	Darren J. Obbard	Edinburgh, Scotland	55.932157, -3.194994	United Kingdom	2021-08-20	Darren J. Obbard
Lordiphosa fenestrarum	1	1	Drosophilidae	Drosophilinae	Drosophilini	Lordiphosa		fenestrarum		fenestrarum	Lfen_DO		NCBI GenBank	GCA_035044985.1	This study	ONT R10.4.1	292263876	366076	F1 lab (wild)	M	1	adult	Darren J. Obbard	Edinburgh, Scotland	55.932157, -3.194994	United Kingdom	2021-08-20	Darren J. Obbard
Lordiphosa magnipectinata	1	1	Drosophilidae	Drosophilinae	Drosophilini	Lordiphosa		miki		magnipectinata	UCKTSapporo052019LM		NCBI GenBank	GCA_037044535.1	This study	ONT R10.4.1 + Illumina	493136655	304656	wild	F	1	adult	Artyom Kopp	Sapporo, Hokkaido		Japan	2019	Hideaki Watabe and Masanori J. Toda
Lordiphosa stackelbergi	0	0	Drosophilidae	Drosophilinae	Drosophilini	Lordiphosa		miki		stackelbergi	UCILTSSapporo052019LS		NCBI GenBank	GCA_018904235.1	Kim et al. 2021, eLife	ONT R9.4.1 + Illumina	307819360	85869	wild	MF	50	adult	Artyom Kopp	Sapporo, Hokkaido		Japan	2019	Hideaki Watabe and Masanori J. Toda
Lordiphosa clarofinis	1	0	Drosophilidae	Drosophilinae	Drosophilini	Lordiphosa		miki		clarofinis	Guizhou062018LC		NCBI GenBank	GCA_018904275.1	Kim et al. 2021, eLife	ONT R9.4.1 + Illumina	398719931	1678281	F2 inbred	MF	25	adult	Artyom Kopp	Longhua Town, Pingshan County, Sichuan		China	2019	Jian-Jun Gao
Drosophila sturtevanti	0	0	Drosophilidae	Drosophilinae	Drosophilini	Drosophila	Sophophora	saltans	sturtevanti	sturtevanti	H191.23	14043-0871.01	NCBI GenBank	GCA_018150375.1	Kim et al. 2021, eLife	ONT R9.4.1 + Illumina	172592868	3949872	lab line	F		adult		Bucamaranga		Colombia	1956
Drosophila emarginata	1	1	Drosophilidae	Drosophilinae	Drosophilini	Drosophila	Sophophora	saltans	elliptica	emarginata	(McAllister) mx10-28	14042-0841.09	NCBI GenBank	GCA_037075365.1	This study	ONT R9.4.1 + Illumina	168107943	6746666	lab line	F	50	adult	Zee Syed/DEP	Coscomatepec, Veracruz		Mexico	2005
Drosophila neocordata	1	0	Drosophilidae	Drosophilinae	Drosophilini	Drosophila	Sophophora	saltans	cordata	neocordata	2536.7	14041-0831.00	NCBI GenBank	GCA_018903615.1	Kim et al. 2021, eLife	ONT R9.4.1 + Illumina	194830689	6033383	lab line	M		adult		Minas Gerais		Brazil	1959
Drosophila saltans	1	0	Drosophilidae	Drosophilinae	Drosophilini	Drosophila	Sophophora	saltans	saltans	saltans	(Heed) H180.40	14045-0911.00	NCBI GenBank	GCA_018903575.1	Kim et al. 2021, eLife	ONT R9.4.1 + Illumina	249306946	2961640	lab line	M		adult				Costa Rica	1956
Drosophila austrosaltans	1	1	Drosophilidae	Drosophilinae	Drosophilini	Drosophila	Sophophora	saltans	saltans	austrosaltans	(BGS) 2536.4	14045-0881.00	NCBI GenBank	GCA_035045865.1	This study	ONT R9.4.1 + Illumina	219605609	11510071	lab line	F	50	adult	Zee Syed/DEP	Pirassununga.		Brazil	1959
Drosophila prosaltans	1	0	Drosophilidae	Drosophilinae	Drosophilini	Drosophila	Sophophora	saltans	saltans	prosaltans	(Heed) H29.6	14045-0901.02	NCBI GenBank	GCA_018151275.1	Kim et al. 2021, eLife	ONT R9.4.1 + Illumina	214135114	2707258	lab line	M		adult				El Salvador	1953
Drosophila sucinea	1	0	Drosophilidae	Drosophilinae	Drosophilini	Drosophila	Sophophora	willistoni	bocainensis	sucinea	49.15	14030-0791.01	NCBI GenBank	GCA_018150745.1	Kim et al. 2021, eLife	ONT R9.4.1 + Illumina	184689537	8149606	lab line	M		adult		Monte Ceyuca		Honduras	1954
Drosophila nebulosa	1	0	Drosophilidae	Drosophilinae	Drosophilini	Drosophila	Sophophora	willistoni	bocainensis	nebulosa		14030-0761.06	NCBI GenBank	GCA_024703675.1	Sottolano et al. 2022, G3	PB Sequel + Illumina	176642184	20901532	lab line	MF		adult		Sinaloa		Mexico	2004
Drosophila insularis	1	0	Drosophilidae	Drosophilinae	Drosophilini	Drosophila	Sophophora	willistoni	willistoni	insularis	isof from J. Powell		NCBI GenBank	GCA_018903935.1	Kim et al. 2021, eLife	ONT R9.4.1 + Illumina	212411654	6295961	lab line	M		adult		St. Lucia		St. Lucia		Jeffrey R. Powell
Drosophila tropicalis	1	0	Drosophilidae	Drosophilinae	Drosophilini	Drosophila	Sophophora	willistoni	willistoni	tropicalis	(Heed) H65.2	14030-0801.00	NCBI GenBank	GCA_018151085.1	Kim et al. 2021, eLife	ONT R9.4.1 + Illumina	211041385	5082839	lab line	MF		adult				El Salvador	1955
Drosophila willistoni	1	0	Drosophilidae	Drosophilinae	Drosophilini	Drosophila	Sophophora	willistoni	willistoni	willistoni		14030-0811.24	NCBI RefSeq	GCF_018902025.1	Ranz et al. 2023, Mol. Ecol.	PB RS + Illumina	246985538	9374611	lab line	MF		adult		Guadeloupe Island		France	2016-08-01
Drosophila paulistorum	1	0	Drosophilidae	Drosophilinae	Drosophilini	Drosophila	Sophophora	willistoni	willistoni	paulistorum	(Heed) H66.1C	14030-0771.06	NCBI GenBank	GCA_018152135.1	Kim et al. 2021, eLife	ONT R9.4.1 + Illumina	321171226	16514525	lab line	M		adult				El Salvador	1955
Drosophila equinoxialis	1	0	Drosophilidae	Drosophilinae	Drosophilini	Drosophila	Sophophora	willistoni	willistoni	equinoxialis		14030-0741.00	NCBI GenBank	GCA_018150345.1	Kim et al. 2021, eLife	ONT R9.4.1 + Illumina	221733993	6639417	lab line	M		adult				Honduras
Drosophila guanche	1	0	Drosophilidae	Drosophilinae	Drosophilini	Drosophila	Sophophora	obscura	obscura	guanche	GI_16		NCBI RefSeq	GCF_900245975.1	Puerma et al. 2018, GBE	Illumina	140632981	7251133	lab line	MF		adult		Barranco del Infierno, Tenerife, Canary Islands		Spain	2003
Drosophila subobscura	1	0	Drosophilidae	Drosophilinae	Drosophilini	Drosophila	Sophophora	obscura	obscura	subobscura	(Reed) EUG-04	14011-0131.10	NCBI RefSeq	GCF_008121235.1	Bracewell et al. 2019, eLife	ONT R9.4.1 + Illumina	126248017	24182865	lab line	F	100	adult		Eugene, OR		USA	2006
Drosophila imaii	0	0	Drosophilidae	Drosophilinae	Drosophilini	Drosophila	Sophophora	obscura	obscura	imaii	913801		NCBI SRA	SRR12849572,SRR12849643	Khallaf et al. 2021, Nat Comm	Illumina (SPAdes)	167471890	3996				adult
Drosophila bifasciata	1	0	Drosophilidae	Drosophilinae	Drosophilini	Drosophila	Sophophora	obscura	obscura	bifasciata	(Watada) JZK-3 (E-12701)	14012-0181.02	NCBI GenBank	GCA_009664405.1	Bracewell et al. 2020, G3	PB Sequel + Illumina + Hi-C	192749618	48071510	lab line	F	60	adult		Jozankei, Hokkaido.		Japan	2003
Drosophila subsilvestris	1	1	Drosophilidae	Drosophilinae	Drosophilini	Drosophila	Sophophora	obscura	obscura	subsilvestris	Dsus-DO21		NCBI GenBank	GCA_035043285.1	This study	ONT R9.4.1 + Illumina	162767741	3560445	wild	F	1	adult	Darren J. Obbard	Penns in the Rocks, East Sussex, England	51.0963, 0.1727	United Kingdom	2021-08-07	Darren J. Obbard
Drosophila obscura	1	0	Drosophilidae	Drosophilinae	Drosophilini	Drosophila	Sophophora	obscura	obscura	obscura	BZ-5 IFL		NCBI RefSeq	GCF_018151105.1	Kim et al. 2021, eLife	ONT R9.4.1 + Illumina	179834232	3931141	lab line	M		adult		Babin Zub		Serbia	2017	Marina Radak
Drosophila ambigua	1	0	Drosophilidae	Drosophilinae	Drosophilini	Drosophila	Sophophora	obscura	obscura	ambigua	R42		NCBI GenBank	GCA_018150905.1	Kim et al. 2021, eLife	ONT R9.4.1 + Illumina	161264264	11334561	lab line	M		adult		Mt Rtanj		Serbia	2014	Marina Radak
Drosophila tristis	1	0	Drosophilidae	Drosophilinae	Drosophilini	Drosophila	Sophophora	obscura	obscura	tristis	Divčibare2		NCBI GenBank	GCA_018150885.1	Kim et al. 2021, eLife	ONT R9.4.1 + Illumina	158167647	5059044	lab line	M		adult		Divčibare		Serbia	2019	Marina Radak
Drosophila lowei	1	0	Drosophilidae	Drosophilinae	Drosophilini	Drosophila	Sophophora	obscura	pseudoobscura	lowei	Jillo6		NCBI GenBank	GCA_008121275.1	Bracewell et al. 2019, eLife	ONT R9.4.1 + Illumina	184313494	48132706	F1	M	60	adult		Woodland Park, CO		USA	2018-08-01
Drosophila miranda	1	1	Drosophilidae	Drosophilinae	Drosophilini	Drosophila	Sophophora	obscura	pseudoobscura	miranda	MSH22		NCBI RefSeq	GCF_003369915.1	Mahajan et al. 2018, PLOS Bio	PacBio + Illumina + HiC	287096000	35263383	lab line	M	>1	adult	Doris Bachtrog			USA
Drosophila pseudoobscura	1	0	Drosophilidae	Drosophilinae	Drosophilini	Drosophila	Sophophora	obscura	pseudoobscura	pseudoobscura	MV-25-SWS-2005		NCBI RefSeq	GCF_009870125.1	Liao et al. 2021, Genome Res	PB Sequel + Illumina + Hi-C	163282969	32422566	lab line	F		adult		Mesa Verde, CO	37.3,-108.416	USA	2005-07-01	Stephen W. Schaeffer
Drosophila persimilis	1	0	Drosophilidae	Drosophilinae	Drosophilini	Drosophila	Sophophora	obscura	pseudoobscura	persimilis		14011-0111.01,24,50	NCBI RefSeq	GCF_003286085.1	Clark, Long labs	PB Sequel + Illumina	195512972	5212974	pooled lines			adult
Drosophila helvetica	1	1	Drosophilidae	Drosophilinae	Drosophilini	Drosophila	Sophophora	obscura	obscura	helvetica	Dhel_DO21		NCBI RefSeq	GCA_037043705.1	This study	ONT R9.4.1 + Illumina	184306181	792072	wild	M	1	adult	Darren J. Obbard	Penns in the Rocks, East Sussex, England	51.0963, 0.1727	United Kingdom	2021-08-07	Darren J. Obbard
Drosophila azteca	1	0	Drosophilidae	Drosophilinae	Drosophilini	Drosophila	Sophophora	obscura	affinis	azteca		14012-1071.03	NCBI GenBank	GCA_005876895.1	Flynn et al. 2020, MBE	PB Sequel + Illumina	219083522	17833963	lab line			adult		Andreas Canyon, CA		USA	1977
Drosophila affinis	1	1	Drosophilidae	Drosophilinae	Drosophilini	Drosophila	Sophophora	obscura	affinis	affinis	(BGS) 2069.2	14012-0141.00	NCBI GenBank	GCA_035045985.1	This study	ONT R9.4.1 + Illumina	183069186	6659275	lab line	M	50	adult	Patrick M. O'Grady	Cristal Lake, Hastings, NE		USA
Drosophila algonquin	1	1	Drosophilidae	Drosophilinae	Drosophilini	Drosophila	Sophophora	obscura	affinis	algonquin	Dalg_TW21		NCBI GenBank	GCA_035041765.1	This study	ONT R9.4.1 + Illumina	169381220	1517147	wild	F	1	adult	Thomas Werner	Huron Mountains, MI		USA	2021-06-01	Thomas Werner
Drosophila athabasca	1	0	Drosophilidae	Drosophilinae	Drosophilini	Drosophila	Sophophora	obscura	affinis	athabasca	NJ28		NCBI GenBank	GCA_008121215.1	Bracewell et al. 2019, eLife	PB RS II + Illumina	192660667	52101127	lab line	F	100	adult		Princeton, NJ			2016
Drosophila setifemur	1	0	Drosophilidae	Drosophilinae	Drosophilini	Drosophila	Sophophora	setifemur		setifemur	BGI-SZ-2011a		NCBI GenBank	GCA_021224005.1	Li et al. 2022, Mol Ecol Res	Illumina	155894680	16247748						Burragate, New South Wales		Australia	2011
Drosophila ironensis	1	0	Drosophilidae	Drosophilinae	Drosophilini	Drosophila	Sophophora	melanogaster	ananassae	ironensis	BGI-SZ-2017a		NCBI GenBank	GCA_021223825.1	Li et al. 2022, Mol Ecol Res	Illumina	144278514	1537213						Daintree Rainforest, Queensland		Australia	2017
Drosophila varians	1	0	Drosophilidae	Drosophilinae	Drosophilini	Drosophila	Sophophora	melanogaster	ananassae	varians	CKM15-L1		NCBI GenBank	GCA_018150405.1	Kim et al. 2021, eLife	ONT R9.4.1 + Illumina	143042420	22921383	lab line	MF		adult	Artyom Kopp					Muneo Matsuda
Drosophila vallismaia	1	1	Drosophilidae	Drosophilinae	Drosophilini	Drosophila	Sophophora	melanogaster	ananassae	vallismaia			NCBI GenBank	GCA_035047325.1	This study	ONT R9.4.1 + Illumina	171530783	21241113	lab line	M	50	adult	Artyom Kopp					Jean David
Drosophila merina	1	1	Drosophilidae	Drosophilinae	Drosophilini	Drosophila	Sophophora	melanogaster	ananassae	merina			NCBI GenBank	GCA_035047645.1	This study	ONT R9.4.1 + Illumina	193262168	22261538	lab line	M	50	adult	Artyom Kopp					Jean David
Drosophila ercepeae	1	0	Drosophilidae	Drosophilinae	Drosophilini	Drosophila	Sophophora	melanogaster	ananassae	ercepeae	164-14	14024-0432.00	NCBI GenBank	GCA_018150545.1	Kim et al. 2021, eLife	ONT R9.4.1 + Illumina	178957960	22310376	lab line	MF		adult	Artyom Kopp	Reunion Island		France
Drosophila pseudoananassae	1	0	Drosophilidae	Drosophilinae	Drosophilini	Drosophila	Sophophora	melanogaster	ananassae	pseudoananassae	Wau 125		NCBI GenBank	GCA_018153035.1	Kim et al. 2021, eLife	ONT R9.4.1 + Illumina	193740970	7392541	lab line	F		adult	Artyom Kopp	Hanoi		Vietnam	2004?	Muneo Matsuda
Drosophila malerkotliana	1	0	Drosophilidae	Drosophilinae	Drosophilini	Drosophila	Sophophora	melanogaster	ananassae	malerkotliana	mal0-isoC		NCBI GenBank	GCA_018153235.1	Kim et al. 2021, eLife	ONT R9.4.1 + Illumina	191313204	20136493	lab line	MF		adult	Artyom Kopp	Mysore		India
Drosophila bipectinata	1	0	Drosophilidae	Drosophilinae	Drosophilini	Drosophila	Sophophora	melanogaster	ananassae	bipectinata		14024-0381.04	NCBI RefSeq	GCF_018153845.1	Kim et al. 2021, eLife	ONT R9.4.1 + Illumina	192393922	15788854	lab line	MF		adult	Artyom Kopp	Samut Songkhram		Thailand	1971
Drosophila parabipectinata	1	1	Drosophilidae	Drosophilinae	Drosophilini	Drosophila	Sophophora	melanogaster	ananassae	parabipectinata	par2-isoB	14024-0401.02	NCBI GenBank	GCA_018153455.1	Kim et al. 2021, eLife	ONT R9.4.1 + Illumina	209862113	11640351	lab line	MF		adult	Artyom Kopp	Tagaytay		Philippines	1967
Drosophila atripex	1	1	Drosophilidae	Drosophilinae	Drosophilini	Drosophila	Sophophora	melanogaster	ananassae	atripex	V251		NCBI GenBank	GCA_035045925.1	This study	ONT R9.4.1 + Illumina	173038784	14577270	lab line	M	50	adult	Artyom Kopp					Muneo Matsuda
Drosophila monieri	1	1	Drosophilidae	Drosophilinae	Drosophilini	Drosophila	Sophophora	melanogaster	ananassae	monieri			NCBI GenBank	GCA_035047585.1	This study	ONT R9.4.1 + Illumina	173474366	6771795	lab line	M	50	adult	Artyom Kopp					Jean David
Drosophila pandora	1	0	Drosophilidae	Drosophilinae	Drosophilini	Drosophila	Sophophora	melanogaster	ananassae	pandora	BGI-SZ-2011d		NCBI GenBank	GCA_021223865.1	Li et al. 2022, Mol Ecol Res	Illumina	181393585	1881776	lab line			adult		Lake Placid, Queensland		Australia	2011
Drosophila parapallidosa	0	0	Drosophilidae	Drosophilinae	Drosophilini	Drosophila	Sophophora	melanogaster	ananassae	parapallidosa			NCBI SRA	SAMD00051871	Natl Institute of Genetics (Japan)	Illumina PE + MP3k + MP5k	186264142	2305		F									assembled with SPAdes
Drosophila anomalata	1	1	Drosophilidae	Drosophilinae	Drosophilini	Drosophila	Sophophora	melanogaster	ananassae	anomalata	CHC221 (Schiffer)	14024-0461.00	NCBI GenBank	GCA_035046425.1	This study	ONT R10.4.1 + Illumina	173872104	607592	lab line	M	50	adult	Zee Syed/DEP	Townsville, Queensland		Australia
Drosophila ananassae	1	0	Drosophilidae	Drosophilinae	Drosophilini	Drosophila	Sophophora	melanogaster	ananassae	ananassae		14024-0371.13	NCBI RefSeq	GCF_017639315.1	Tvedte et al. 2021, G3	PB Sequel II + HiFi	213817545	26427416	lab line	MF		adult
Drosophila pallidosa	1	1	Drosophilidae	Drosophilinae	Drosophilini	Drosophila	Sophophora	melanogaster	ananassae	pallidosa	nou 88		NCBI GenBank	PENDING	This study	ONT R9.4.1 + Illumina	153406098	111022	lab line	F		adult	Zee Syed/DEP					Artyom Kopp
Drosophila oshimai	1	0	Drosophilidae	Drosophilinae	Drosophilini	Drosophila	Sophophora	melanogaster	suzukii	oshimai	MT-04		NCBI GenBank	GCA_018150695.1	Kim et al. 2021, eLife	ONT R9.4.1 + Illumina	181013079	2625980	lab line	M		adult	Artyom Kopp	Dogo Park, Matsuyama, Ehime		Japan	2013	Takehiro Katoh and Masayoshi Watada
Drosophila ficusphila	1	0	Drosophilidae	Drosophilinae	Drosophilini	Drosophila	Sophophora	melanogaster	ficusphila	ficusphila		14025-0441.05	NCBI RefSeq	GCF_018152265.1	Kim et al. 2021, eLife	ONT R9.4.1 + Illumina	167832931	9958166	lab line	F		adult	Sarah Elgin			Taiwan	1961	NDSSC then inbred by A. Kopp
Drosophila gunungcola	1	0	Drosophilidae	Drosophilinae	Drosophilini	Drosophila	Sophophora	melanogaster	elegans	gunungcola	Sukarami		NCBI RefSeq	GCF_025200985.1	Negi et al. 2023, GBE	PB Sequel + Illumina	189841955	19454640	lab line	M		adult
Drosophila elegans	1	0	Drosophilidae	Drosophilinae	Drosophilini	Drosophila	Sophophora	melanogaster	elegans	elegans		14027-0461.03	NCBI RefSeq	GCF_018152505.1	Kim et al. 2021, eLife	ONT R9.4.1 + Illumina	178445117	21933072	lab line	F		adult	Sarah Elgin			Hong Kong		John True, inbred by A. Kopp
Drosophila fuyamai	1	0	Drosophilidae	Drosophilinae	Drosophilini	Drosophila	Sophophora	melanogaster	rhopaloa	fuyamai		14029-0011.01	NCBI GenBank	GCA_018153365.1	Kim et al. 2021, eLife	ONT R9.4.1 + Illumina	229100662	4123611	lab line	F		adult	Artyom Kopp	Kuala Belalong, Ulu Temburong Ntl. Park		Brunei	2003	Artyom Kopp and Olga Barmina
Drosophila kurseongensis	1	0	Drosophilidae	Drosophilinae	Drosophilini	Drosophila	Sophophora	melanogaster	rhopaloa	kurseongensis	SaPa58		NCBI GenBank	GCA_018153305.1	Kim et al. 2021, eLife	ONT R9.4.1 + Illumina	206440819	10767929	lab line	F		adult	Artyom Kopp	SaPa		Vietnam	2009	Collected by H. Takamori, sent to AK by T. Matsuo
Drosophila rhopaloa	1	0	Drosophilidae	Drosophilinae	Drosophilini	Drosophila	Sophophora	melanogaster	rhopaloa	rhopaloa		14029-0021.01	NCBI RefSeq	GCF_018152115.1	Kim et al. 2021, eLife	ONT R9.4.1 + Illumina	193508231	15806012	lab line	MF		adult	Artyom Kopp	BaVi		Vietnam	2004	Hisaki Takamori
Drosophila carrolli	1	0	Drosophilidae	Drosophilinae	Drosophilini	Drosophila	Sophophora	melanogaster	rhopaloa	carrolli	KB866		NCBI GenBank	GCA_018152295.1	Kim et al. 2021, eLife	ONT R9.4.1 + Illumina	231219246	14004682	lab line	MF		adult	Artyom Kopp	Kuala Belalong, Ulu Temburong Ntl. Park		Brunei	2003	Artyom Kopp and Olga Barmina
Drosophila biarmipes	1	0	Drosophilidae	Drosophilinae	Drosophilini	Drosophila	Sophophora	melanogaster	suzukii	biarmipes	raj3		NCBI RefSeq	GCF_025231255.1	? Zhao lab	PacBio Sequel + Illumina	193597863	26917925	lab line	F		adult
Drosophila subpulchrella	1	0	Drosophilidae	Drosophilinae	Drosophilini	Drosophila	Sophophora	melanogaster	suzukii	subpulchrella	33 F10 #4 (Ehime NGN6)		NCBI RefSeq	GCF_014743375.2	Durkin et al. 2021, MBE	PacBio Sequel + Illumina	265153789	11590999	lab line	F		adult
Drosophila suzukii	1	0	Drosophilidae	Drosophilinae	Drosophilini	Drosophila	Sophophora	melanogaster	suzukii	suzukii	WT3_2.0		NCBI RefSeq	GCF_013340165.1	Paris et al. 2020, Sci Reports	PacBio HiFi	268012156	2609782		F	40	adult
Drosophila mimetica	1	1	Drosophilidae	Drosophilinae	Drosophilini	Drosophila	Sophophora	melanogaster	suzukii	mimetica			NCBI GenBank	GCA_037075245.1	This study	ONT R9.4.1 + Illumina	171388303	31089734	lab line	M	50	adult	Artyom Kopp			Brunei		Artyom Kopp
Drosophila takahashii	1	0	Drosophilidae	Drosophilinae	Drosophilini	Drosophila	Sophophora	melanogaster	takahashii	takahashii	IR98-3 E-12201		NCBI RefSeq	GCF_018152695.1	Kim et al. 2021, eLife	ONT R9.4.1 + Illumina	165528346	12380692	lab line	F		adult	Sarah Elgin	Okinawa		Japan	1998	Ehime then inbred by A. Kopp
Drosophila lutescens	1	1	Drosophilidae	Drosophilinae	Drosophilini	Drosophila	Sophophora	melanogaster	takahashii	lutescens	(BGS) 3387.1	14022-0271.00	NCBI GenBank	GCA_037075285.1	This study	ONT R9.4.1 + Illumina	186166801	883799	lab line	F	50	adult	Zee Syed/DEP	Mito, Honshu		Japan	1976	NDSSC
Drosophila pseudotakahashii	1	1	Drosophilidae	Drosophilinae	Drosophilini	Drosophila	Sophophora	melanogaster	takahashii	pseudotakahashii	PH 171		NCBI GenBank	GCA_035046095.1	This study	ONT R10.4.1 + Illumina	191280646	5880140	lab line	F	25	adult	Jan Hrcek	Paluma, Queensland	-19.0064333, 146.2122	Australia	2018	Jan Hrcek
Drosophila prostipennis	1	1	Drosophilidae	Drosophilinae	Drosophilini	Drosophila	Sophophora	melanogaster	takahashii	prostipennis	(BGS) 3146.61	14022-0291.00	NCBI GenBank	GCA_037075205.1	This study	ONT R9.4.1 + Illumina	194385441	1365863	lab line	F	50	adult	Zee Syed/DEP	Wulai		Taiwan	1968	NDSSC
Drosophila eugracilis	1	0	Drosophilidae	Drosophilinae	Drosophilini	Drosophila	Sophophora	melanogaster	eugracilis	eugracilis		14026-0451.02	NCBI RefSeq	GCF_018153835.1	Kim et al. 2021, eLife	ONT R9.4.1 + Illumina	164811307	2288481	lab line	F		adult
Drosophila melanogaster	1	0	Drosophilidae	Drosophilinae	Drosophilini	Drosophila	Sophophora	melanogaster	melanogaster	melanogaster	BDGP iso-1	14021-0231.36	NCBI RefSeq	GCF_000001215.4	dos Santos et al. 2015, Nuc Acids Res		143726002	25286936	lab line	M
Drosophila simulans	1	0	Drosophilidae	Drosophilinae	Drosophilini	Drosophila	Sophophora	melanogaster	melanogaster	simulans	w501		NCBI RefSeq	GCF_016746395.2	Andolfatto lab	PB RS II + Illumina	131663590	23399903	lab line	F
Drosophila mauritiana	1	0	Drosophilidae	Drosophilinae	Drosophilini	Drosophila	Sophophora	melanogaster	melanogaster	mauritiana	mau12		NCBI RefSeq	GCF_004382145.1	Chakraborty et al. 2021, Genome Res	PB RS II + Illumina	152313266	24228064	lab line	M		adult
Drosophila sechellia	1	0	Drosophilidae	Drosophilinae	Drosophilini	Drosophila	Sophophora	melanogaster	melanogaster	sechellia	sech25		NCBI RefSeq	GCF_004382195.2	Chakraborty et al. 2021, Genome Res	PB RS II + Illumina	153084571	24956976	lab line	M		adult
Drosophila orena	1	0	Drosophilidae	Drosophilinae	Drosophilini	Drosophila	Sophophora	melanogaster	melanogaster	orena		14021-0245.01	NCBI GenBank	GCA_005876975.1	Clark, Long labs	PB Sequel + Illumina	182891478	5273554	lab line			adult		Ngemba		Cameroon		Drosophila stocks of Ehime University
Drosophila erecta	1	0	Drosophilidae	Drosophilinae	Drosophilini	Drosophila	Sophophora	melanogaster	melanogaster	erecta		14021-0224.00,06,07	NCBI RefSeq	GCF_003286155.1	Clark, Long labs	PB Sequel + Illumina	146538397	22146549	lab line	MF		adult
Drosophila teissieri	1	0	Drosophilidae	Drosophilinae	Drosophilini	Drosophila	Sophophora	melanogaster	melanogaster	teissieri	GT53w		NCBI RefSeq	GCF_016746235.2	Andolfatto lab	PB RS II + Illumina	149494471	24551875	lab line	F		adult				Gabon	2002
Drosophila santomea	1	0	Drosophilidae	Drosophilinae	Drosophilini	Drosophila	Sophophora	melanogaster	melanogaster	santomea	STO CAGO 1482		NCBI RefSeq	GCF_016746245.2	Andolfatto lab	PB RS II + Illumina	146800522	25621868	lab line	F	600	adult		Sao Tome		Sao Tome and Principe	2001
Drosophila yakuba	1	0	Drosophilidae	Drosophilinae	Drosophilini	Drosophila	Sophophora	melanogaster	melanogaster	yakuba	Tai18E2	14021-0261.01	NCBI RefSeq	GCF_016746365.2	Andolfatto lab	PB RS II + Illumina	147899117	25180761	lab line	F	600	adult				Cote d'Ivoire	1983
Drosophila pectinifera	1	0	Drosophilidae	Drosophilinae	Drosophilini	Drosophila	Sophophora	melanogaster/montium	montium	pectinifera	2112	14028-0731.00	NCBI GenBank	GCA_008042775.1	Bronski et al. 2020, G3	Illumina	149209000	102287	lab line	F	3	adult						M. Watada
Drosophila trapezifrons	0	0	Drosophilidae	Drosophilinae	Drosophilini	Drosophila	Sophophora	melanogaster/montium	montium	trapezifrons	Bavi31		NCBI GenBank	GCA_018874455.1	Conner et al. 2021, MPE	Illumina	151600198	5059	lab line	MF	10+10	adult		BaVi		Vietnam
Drosophila fengkainensis	0	0	Drosophilidae	Drosophilinae	Drosophilini	Drosophila	Sophophora	melanogaster/montium	montium	fengkainensis	XT33		NCBI GenBank	GCA_018874535.1	Conner et al. 2021, MPE	Illumina	158250599	3050	lab line	MF	10+10	adult		Xitou		Taiwan			flagged as anomalous: contaminated
Drosophila triauraria	1	0	Drosophilidae	Drosophilinae	Drosophilini	Drosophila	Sophophora	melanogaster/montium	montium	triauraria	(BGS) 3075.1	14028-0651.00	NCBI GenBank	GCA_014170255.2	Torosin et al. 2020, Plos Gen	ONT R9.4.1 + Illumina + Hi-C	195275685	34538105	lab line	F		adult		Chi Tou		Taiwan
Drosophila auraria	1	0	Drosophilidae	Drosophilinae	Drosophilini	Drosophila	Sophophora	melanogaster/montium	montium	auraria		14028-0471.01	NCBI GenBank	GCA_008042615.1	Bronski et al. 2020, G3	Illumina	197420731	48331	lab line	F	3	adult		Nopporo		Japan	1965-07-08
Drosophila tani	1	0	Drosophilidae	Drosophilinae	Drosophilini	Drosophila	Sophophora	melanogaster/montium	montium	tani		14020-0011.00	NCBI GenBank	GCA_008042535.1	Bronski et al. 2020, G3	Illumina	180972673	57531	lab line	F	3	adult		Tiantai, Zhajiang Province		China	1983	M. Watada
Drosophila rufa	1	0	Drosophilidae	Drosophilinae	Drosophilini	Drosophila	Sophophora	melanogaster/montium	montium	rufa	EH091 iso-C L_3		NCBI GenBank	GCA_018153105.1	Kim et al. 2021, eLife	ONT R9.4.1 + Illumina	208439571	24719385	lab line	F		adult		Ehime		Japan	1991
Drosophila asahinai	1	0	Drosophilidae	Drosophilinae	Drosophilini	Drosophila	Sophophora	melanogaster/montium	montium	asahinai	TKNK40		NCBI GenBank	GCA_008042795.1	Bronski et al. 2020, G3	Illumina	189050820	82718	lab line	F	3	adult		Kagoshima		Japan	2002
Drosophila lacteicornis	1	0	Drosophilidae	Drosophilinae	Drosophilini	Drosophila	Sophophora	melanogaster/montium	montium	lacteicornis	E-14104 (ISGB1)		NCBI GenBank	GCA_008044355.1	Bronski et al. 2020, G3	Illumina	182681050	70510	lab line	F	3	adult
Drosophila baimaii	0	0	Drosophilidae	Drosophilinae	Drosophilini	Drosophila	Sophophora	melanogaster/montium	montium	baimaii		14028-0481.01	NCBI GenBank	GCA_018874675.1	Conner et al. 2021, MPE	Illumina	175823710	11973	lab line	MF	10+10	adult		Khao Yai		Thailand
Drosophila parvula	0	0	Drosophilidae	Drosophilinae	Drosophilini	Drosophila	Sophophora	melanogaster/montium	montium	parvula	PHQ-1		NCBI GenBank	GCA_018904695.1	Conner et al. 2021, MPE	Illumina	143573646	11603	lab line	MF	10+10	adult		Kinabalu		Malaysia
Drosophila kanapiae	1	0	Drosophilidae	Drosophilinae	Drosophilini	Drosophila	Sophophora	melanogaster/montium	montium	kanapiae		14028-0541.00	NCBI GenBank	GCA_008042475.1	Bronski et al. 2020, G3	Illumina	152203088	405601	lab line	F	3	adult		Tagaytay, Luzon		Philippines	1968
Drosophila orosa	0	0	Drosophilidae	Drosophilinae	Drosophilini	Drosophila	Sophophora	melanogaster/montium	montium	orosa		14028-0611.00	NCBI GenBank	GCA_018904745.1	Conner et al. 2021, MPE	Illumina	142361551	8688	lab line	MF	10+10	adult		Khao Yai		Thailand
Drosophila ogumai	1	0	Drosophilidae	Drosophilinae	Drosophilini	Drosophila	Sophophora	melanogaster/montium	montium	ogumai	RGN3		NCBI GenBank	GCA_018904815.1	Conner et al. 2021, MPE	Illumina	134345277	26859	lab line	MF	10+10	adult		Yangon		Myanmar
Drosophila lini	0	0	Drosophilidae	Drosophilinae	Drosophilini	Drosophila	Sophophora	melanogaster/montium	montium	lini		14028-0581.00	NCBI GenBank	GCA_018905715.1	Conner et al. 2021, MPE	Illumina	133806944	12653	lab line	MF	10+10	adult		Yun-shui		Taiwan
Drosophila ohnishii	0	0	Drosophilidae	Drosophilinae	Drosophilini	Drosophila	Sophophora	melanogaster/montium	montium	ohnishii	MMY_326		NCBI GenBank	GCA_018905755.1	Conner et al. 2021, MPE	Illumina	133626863	6017	lab line	MF	10+10	adult		Maymyo		Myanmar
Drosophila kikkawai	1	0	Drosophilidae	Drosophilinae	Drosophilini	Drosophila	Sophophora	melanogaster/montium	montium	kikkawai		14028-0561.14	NCBI RefSeq	GCF_018152535.1	Kim et al. 2021, eLife	ONT R9.4.1 + Illumina	188799863	21812520	lab line	F		adult		Caroline Island, Leticia		Colombia		NDSSC, inbred by A. Kopp
Drosophila bocki	1	0	Drosophilidae	Drosophilinae	Drosophilini	Drosophila	Sophophora	melanogaster/montium	montium	bocki	IR2-37		NCBI GenBank	GCA_008042715.1	Bronski et al. 2020, G3	Illumina	151202254	80877	lab line	F	3	adult		Okinawa		Japan	1979
Drosophila leontia	1	0	Drosophilidae	Drosophilinae	Drosophilini	Drosophila	Sophophora	melanogaster/montium	montium	leontia	RGN 210-13		NCBI GenBank	GCA_008042735.1	Bronski et al. 2020, G3	Illumina	164601511	25943	lab line	F	3	adult						M. Watada
Drosophila watanabei	1	0	Drosophilidae	Drosophilinae	Drosophilini	Drosophila	Sophophora	melanogaster/montium	montium	watanabei		14028-0531.02	NCBI GenBank	GCA_008042575.1	Bronski et al. 2020, G3	Illumina	196825890	33883	lab line	F	3	adult		Siem Reap		Cambodia	1968-03-09	BGS
Drosophila punjabiensis	1	0	Drosophilidae	Drosophilinae	Drosophilini	Drosophila	Sophophora	melanogaster/montium	montium	punjabiensis	MYS-170-D	14028-0531.01	NCBI GenBank	GCA_008042585.1	Bronski et al. 2020, G3	Illumina	192339030	77693	lab line	F	3	adult
Drosophila serrata	1	1	Drosophilidae	Drosophilinae	Drosophilini	Drosophila	Sophophora	melanogaster/montium	montium	serrata	PLE 108		NCBI GenBank	GCA_035046125.1	This study	ONT R10.4.1 + Illumina	174651249	3425968	lab line	F	30	adult	Jan Hrcek	Paluma, Queensland	-18.98385, 146.23493333333334	Australia	2017	Eleanor O'Brien
Drosophila bunnanda	1	1	Drosophilidae	Drosophilinae	Drosophilini	Drosophila	Sophophora	melanogaster/montium	montium	bunnanda	KLE 127		NCBI GenBank	GCA_035046265.1	This study	ONT R10.4.1 + Illumina	157914859	20725587	lab line	F	30	adult	Jan Hrcek	Kirrama, Queensland	-18.2022333, 145.88503333333333	Australia	2017	Eleanor O'Brien
Drosophila aff bicornuta	0	0	Drosophilidae	Drosophilinae	Drosophilini	Drosophila	Sophophora	melanogaster/montium	montium	aff bicornuta		14028-0511.01	NCBI SRA	SRR13188910	Conner et al. 2021, MPE	Illumina PE	146235831	53255	lab line	MF	10+10	adult		Ken-ting		Taiwan
Drosophila truncata	1	0	Drosophilidae	Drosophilinae	Drosophilini	Drosophila	Sophophora	melanogaster/montium	montium	truncata	RGN23		NCBI GenBank	GCA_008042515.1	Bronski et al. 2020, G3	Illumina	167897087	127470	lab line	F	3	adult						M. Watada
Drosophila birchii	1	1	Drosophilidae	Drosophilinae	Drosophilini	Drosophila	Sophophora	melanogaster/montium	montium	birchii	DM11		NCBI GenBank	GCA_035046345.1	This study	ONT R10.4.1 + Illumina	161964435	20240225	lab line	F	30	adult	Jan Hrcek	Dinden, Queensland	-16.9384111, 145.6102	Australia	2022	Jan Hrcek
Drosophila mayri	1	0	Drosophilidae	Drosophilinae	Drosophilini	Drosophila	Sophophora	melanogaster/montium	montium	mayri		14028-0591.01	NCBI GenBank	GCA_008042485.1	Bronski et al. 2020, G3	Illumina	167897087	25943	lab line	F	3	adult		Papua		Papua New Guinea	1961-08-26
Drosophila anomelani	1	1	Drosophilidae	Drosophilinae	Drosophilini	Drosophila	Sophophora	melanogaster/montium	montium	anomelani	Dano_JD		NCBI GenBank	GCA_035045905.1	This study	ONT R9.4.1 + Illumina	170599943	20772541	lab line	F	50	adult	Zee Syed/DEP			India		Jean David (via Artyom Kopp)
Drosophila barbarae	0	0	Drosophilidae	Drosophilinae	Drosophilini	Drosophila	Sophophora	melanogaster/montium	montium	barbarae		14028-0491.04	NCBI GenBank	GCA_018874595.1	Conner et al. 2021, MPE	Illumina	113181336	3072	lab line	MF	10+10	adult		Ulu Temburong National Park		Boreno
Drosophila jambulina	1	0	Drosophilidae	Drosophilinae	Drosophilini	Drosophila	Sophophora	melanogaster/montium	montium	jambulina		14028-0671.01	NCBI GenBank	GCA_018152175.1	Kim et al. 2021, eLife	ONT R9.4.1 + Illumina	179653633	24616268	lab line	MF		adult		Islamabad		Pakistan
Drosophila greeni	0	0	Drosophilidae	Drosophilinae	Drosophilini	Drosophila	Sophophora	melanogaster/montium	montium	greeni		14028-0712.00	NCBI GenBank	GCA_018874515.1	Conner et al. 2021, MPE	Illumina	112789423	2253	lab line	MF	10+10	adult		Lamto		Cote d'Ivoire
Drosophila malagassya	0	0	Drosophilidae	Drosophilinae	Drosophilini	Drosophila	Sophophora	melanogaster/montium	montium	malagassya	J6		NCBI GenBank	GCA_018874475.1	Conner et al. 2021, MPE	Illumina	143663510	4435	lab line	MF	10+10	adult				Madagascar			flagged as anomalous: contaminated
Drosophila seguyi	1	0	Drosophilidae	Drosophilinae	Drosophilini	Drosophila	Sophophora	melanogaster/montium	montium	seguyi		14028-0671.02	NCBI GenBank	GCA_008042675.1	Bronski et al. 2020, G3	Illumina	178856532	88705	lab line	F	3	adult		Yaounde		Cameroon	2023-03-01	John Pool
Drosophila vulcana	1	0	Drosophilidae	Drosophilinae	Drosophilini	Drosophila	Sophophora	melanogaster/montium	montium	vulcana		14028-0711.00	NCBI GenBank	GCA_008042555.1	Bronski et al. 2020, G3	Illumina	187578810	79402	lab line	F	3	adult		Mount Selinda		Zimbabwe	1971-09-01	BGS	flagged as anomalous: contaminated
Drosophila bakoue	1	0	Drosophilidae	Drosophilinae	Drosophilini	Drosophila	Sophophora	melanogaster/montium	montium	bakoue	Sao Tome Light		NCBI GenBank	GCA_008044335.1	Bronski et al. 2020, G3	Illumina	187248584	38013	lab line	F	3	adult		Sao Tome Island		Sao Tome and Principe		Amir Yassin and Jean David	flagged as anomalous: contaminated
Drosophila tsacasi	1	0	Drosophilidae	Drosophilinae	Drosophilini	Drosophila	Sophophora	melanogaster/montium	montium	tsacasi		14028-0701.00	NCBI GenBank	GCA_018904565.1	Conner et al. 2021, MPE	Illumina	144985661	23504	lab line	MF	10+10	adult				Cote d'Ivoire
Drosophila aff tsacasi	0	0	Drosophilidae	Drosophilinae	Drosophilini	Drosophila	Sophophora	melanogaster/montium	montium	aff tsacasi	CC		NCBI GenBank	GCA_018874355.1	Conner et al. 2021, MPE	Illumina	152543408	6286	lab line	MF	10+10	adult		Bioko		Equatorial Guinea			formerly D. curta
Drosophila nikananu	1	0	Drosophilidae	Drosophilinae	Drosophilini	Drosophila	Sophophora	melanogaster/montium	montium	nikananu		14028-0601.01	NCBI GenBank	GCA_008042635.1	Bronski et al. 2020, G3	Illumina	190505469	29794	lab line	F	3	adult		Lake Awing on slopes of Mt Lefo		Cameroon	2003-10-21	C. McBride
Drosophila diplacantha	0	0	Drosophilidae	Drosophilinae	Drosophilini	Drosophila	Sophophora	melanogaster/montium	montium	diplacantha		14028-0586.00	NCBI GenBank	GCA_018874655.1	Conner et al. 2021, MPE	Illumina	117734998	2269	lab line	MF	10+10	adult				Cameroon
Drosophila cf bocqueti	0	0	Drosophilidae	Drosophilinae	Drosophilini	Drosophila	Sophophora	melanogaster/montium	montium	cf bocqueti		14028-0771.00	NCBI GenBank	GCA_018905785.1	Conner et al. 2021, MPE	Illumina	134382429	9908	lab line	MF	10+10	adult				Cameroon
Drosophila bocqueti	1	0	Drosophilidae	Drosophilinae	Drosophilini	Drosophila	Sophophora	melanogaster/montium	montium	bocqueti	YAK3_mont-66		NCBI GenBank	GCA_018151655.1	Kim et al. 2021, eLife	ONT R9.4.1 + Illumina	173041441	20206544	lab line	M		adult	Daniel Matute	Sao Tome Island		Sao Tome and Principe		Brandon Cooper
Drosophila cf chauvacae	0	0	Drosophilidae	Drosophilinae	Drosophilini	Drosophila	Sophophora	melanogaster/montium	montium	cf chauvacae		14028-0761.00	NCBI GenBank	GCA_018905695.1	Conner et al. 2021, MPE	Illumina	133641973	13011	lab line	MF	10+10	adult
Drosophila burlai	1	0	Drosophilidae	Drosophilinae	Drosophilini	Drosophila	Sophophora	melanogaster/montium	montium	burlai	light 11X	14028-0781.00	NCBI GenBank	GCA_008042655.1	Bronski et al. 2020, G3	Illumina	175666184	31899	lab line	F	3	adult
Drosophila sp aff chauvacae	0	0	Drosophilidae	Drosophilinae	Drosophilini	Drosophila	Sophophora	melanogaster/montium	montium	sp aff chauvacae	mont_up-71		NCBI GenBank	GCA_018903765.1	Kim et al. 2021, eLife	ONT R9.4.1 + Illumina	212108578	5345913	lab line	M		adult		Sao Tome Island	0.284,6.598	Sao Tome and Principe		Daniel Matute
Microdrosophila cristata	0	1	Drosophilidae	Drosophilinae	Drosophilini	Microdrosophila				cristata	Mcri_MT41		NCBI GenBank	GCA_037075075.1	This study	Illumina	338688726	574	wild	F	1	adult	Masanori J. Toda	Sapporo		Japan	2012-05-30
Drosophila busckii	1	0	Drosophilidae	Drosophilinae	Drosophilini	Drosophila	Dorsilopha			busckii		13000-0081.31	NCBI RefSeq	GCF_011750605.1	Renschler et al. 2019, Genes Dev	PacBio + Illumina + HiC	118492362	22692164	lab line	MF		embryo + adult
Zaprionus cf. lineosus	0	1	Drosophilidae	Drosophilinae	Drosophilini	Zaprionus				cf. lineosus	Zlin_MT215		NCBI GenBank	GCA_035044505.1	This study	Illumina	536013414	418	wild	M	1	adult	Masanori J. Toda	Camp 8, Tofu Bluewen, Harmahera		Indonesia	2010-02-08
Phorticella flavipennis	0	1	Drosophilidae	Drosophilinae	Drosophilini	Phorticella	Xenophorticella			flavipennis	Pfla_MT158		NCBI GenBank	GCA_037040045.1	This study	Illumina	476383103	767	wild	M	1	adult	Masanori J. Toda	Iriomote-jima		Japan	2017-03-04
Dichaetophora lindae	0	1	Drosophilidae	Drosophilinae	Drosophilini	Dichaetophora				lindae	Dlin_MT57		NCBI GenBank	GCA_037075225.1	This study	Illumina	234284888	604	wild	F	1	adult	Masanori J. Toda	Kamou-cho, Kagoshima Pref.		Japan	2012-10-16
Dettopsomyia nigrovittata	0	1	Drosophilidae	Drosophilinae	Drosophilini	Dettopsomyia				nigrovittata	Deni_MT38		NCBI GenBank	GCA_037040065.1	This study	Illumina	300801457	670	wild	F	1	adult	Masanori J. Toda	Matsuyama, Ehime Pref.		Japan	2012-Jun-13to20
Drosophila repletoides	1	0	Drosophilidae	Drosophilinae	Drosophilini	Drosophila	Drosophila	tumiditarsus		repletoides	ISZ-isoB I-10		NCBI GenBank	GCA_018150835.1	Kim et al. 2021, eLife	ONT R9.4.1 + Illumina	181448104	18762850	lab line	M		adult	Artyom Kopp					M. Watada	inbred derivative of original strain
Sphaerogastrella javana	0	1	Drosophilidae	Drosophilinae	Drosophilini	Sphaerogastrella				javana	Sjav_MT119		NCBI GenBank	GCA_037040025.1	This study	Illumina	491220430	1818	wild	F	1	adult	Masanori J. Toda	Bogor, W. Java		Indonesia	2012-06-26
Liodrosophila aerea	1	1	Drosophilidae	Drosophilinae	Drosophilini	Liodrosophila				aerea	Laer_MT83		NCBI GenBank	GCA_035045005.1	This study	ONT R10.4.1 + Illumina	158262486	829670	wild	F		adult	Masanori J. Toda	Matsuyama, Ehime Pref.		Japan	2012-10-08
Hypselothyrea guttata	1	1	Drosophilidae	Drosophilinae	Drosophilini	Hypselothyrea				guttata	Hgut_MT124		NCBI GenBank	GCA_035045125.1	This study	ONT R10.4.1 + Illumina	182534749	416894	wild	F		adult	Masanori J. Toda	PHQ, Mt. Kinabalu, Sabah		Malaysia	2008-03-16
Zaprionus obscuricornis	0	1	Drosophilidae	Drosophilinae	Drosophilini	Zaprionus	Anaprionus			obscuricornis	Zobs_MT162		NCBI GenBank	GCA_037044475.1	This study	ONT R10.4.1 + Illumina	164064038	53364	wild	F		adult	Masanori J. Toda	Bogor, West Java, INDONESIA		Indonesia	2008-06-12
Zaprionus bogoriensis	1	1	Drosophilidae	Drosophilinae	Drosophilini	Zaprionus	Anaprionus			bogoriensis	PL 11		NCBI GenBank	GCA_035046045.1	This study	ONT R10.4.1 + Illumina	160681560	2433529	lab line	F	7	adult	Jan Hrcek	Paluma, Queensland	-18.98385, 146.23493333333334	Australia	2017	Jan Hrcek
Zaprionus ghesquierei	1	0	Drosophilidae	Drosophilinae	Drosophilini	Zaprionus	Zaprionus	inermis		ghesquierei	jd01ghe		NCBI GenBank	GCA_018904095.1	Kim et al. 2021, eLife	ONT R9.4.1 + Illumina	198077797	8961507	lab line	M		adult	Daniel Matute					isoF from Jean David
Zaprionus inermis	1	0	Drosophilidae	Drosophilinae	Drosophilini	Zaprionus	Zaprionus	inermis		inermis	18BSZ10		NCBI GenBank	GCA_018151445.1	Kim et al. 2021, eLife	ONT R9.4.1 + Illumina	149549994	5752227	lab line	M		adult	Daniel Matute	Sao Tome Island		Sao Tome and Principe	2018	collected by Aaron Comeault
Zaprionus kolodkinae	1	0	Drosophilidae	Drosophilinae	Drosophilini	Zaprionus	Zaprionus	inermis		kolodkinae	jd01k		NCBI GenBank	GCA_018901885.1	Kim et al. 2021, eLife	ONT R9.4.1 + Illumina	182973347	6507380	lab line	M		adult	Daniel Matute					isofemale line from J. David
Zaprionus tuberculatus	1	0	Drosophilidae	Drosophilinae	Drosophilini	Zaprionus	Zaprionus	armatus	tuberculatus	tuberculatus			Dryad	https://doi.org/10.5061/dryad.866t1g1n3	Comeault et al. 2020, MBE	PB Sequel + Hi-C	176343546	21326001
Zaprionus sepsoides	0	0	Drosophilidae	Drosophilinae	Drosophilini	Zaprionus	Zaprionus	armatus	tuberculatus	sepsoides	z_sepsoides		NCBI SRA	SRR13131085	Suvorov et al. 2021, Curr Bio	Illumina + SPAdes	151943508	11841	lab line	M		adult	Daniel Matute	Mayotte		France		Jean David
Zaprionus tsacasi	1	0	Drosophilidae	Drosophilinae	Drosophilini	Zaprionus	Zaprionus	armatus	tuberculatus	tsacasi	jd01t		NCBI GenBank	GCA_018904105.1	Kim et al. 2021, eLife	ONT R9.4.1 + Illumina	165518990	5453558	lab line	M		adult	Daniel Matute					Jean David
Zaprionus ornatus	1	0	Drosophilidae	Drosophilinae	Drosophilini	Zaprionus	Zaprionus	armatus	vittiger	ornatus	jd01o		NCBI GenBank	GCA_018904035.1	Kim et al. 2021, eLife	ONT R9.4.1 + Illumina	206772757	11228854	lab line	M		adult	Daniel Matute					isofemale line from J. David
Zaprionus africanus	1	0	Drosophilidae	Drosophilinae	Drosophilini	Zaprionus	Zaprionus	armatus	vittiger	africanus	BS06		NCBI GenBank	GCA_018151435.1	Kim et al. 2021, eLife	ONT R9.4.1 + Illumina	162493599	11319005	lab line	M		adult	Daniel Matute
Zaprionus gabonicus	1	0	Drosophilidae	Drosophilinae	Drosophilini	Zaprionus	Zaprionus	armatus	vittiger	gabonicus	jd01gab		NCBI GenBank	GCA_018903695.1	Kim et al. 2021, eLife	ONT R9.4.1 + Illumina	187602806	13481452	lab line	M		adult	Daniel Matute					isofemale line from J. David
Zaprionus indianus	1	0	Drosophilidae	Drosophilinae	Drosophilini	Zaprionus	Zaprionus	armatus	vittiger	indianus	RCR04		NCBI GenBank	GCA_018904595.1	Kim et al. 2021, eLife	ONT R9.4.1 + Illumina	197260855	6768749	lab line	M		adult	Daniel Matute
Zaprionus capensis	1	0	Drosophilidae	Drosophilinae	Drosophilini	Zaprionus	Zaprionus	armatus	vittiger	capensis	jd01cap		NCBI GenBank	GCA_018903675.1	Kim et al. 2021, eLife	ONT R9.4.1 + Illumina	166762837	16897986	lab line	M		adult	Daniel Matute					isofemale line from J. David
Zaprionus taronus	1	0	Drosophilidae	Drosophilinae	Drosophilini	Zaprionus	Zaprionus	armatus	vittiger	taronus	st01t		NCBI GenBank	GCA_018901805.1	Kim et al. 2021, eLife	ONT R9.4.1 + Illumina	162912716	5997490	lab line	M		adult	Daniel Matute
Zaprionus davidi	1	0	Drosophilidae	Drosophilinae	Drosophilini	Zaprionus	Zaprionus	armatus	vittiger	davidi	jd01d		NCBI GenBank	GCA_018903715.1	Kim et al. 2021, eLife	ONT R9.4.1 + Illumina	156049829	16225587	lab line	M		adult	Daniel Matute					isofemale line from J. David
Zaprionus vittiger	1	0	Drosophilidae	Drosophilinae	Drosophilini	Zaprionus	Zaprionus	armatus	vittiger	vittiger	jd01v		NCBI GenBank	GCA_018904025.1	Kim et al. 2021, eLife	ONT R9.4.1 + Illumina	162326431	8723810	lab line	M		adult	Daniel Matute					isofemale line from J. David
Zaprionus lachaisei	1	0	Drosophilidae	Drosophilinae	Drosophilini	Zaprionus	Zaprionus	armatus	vittiger	lachaisei	jd01l		NCBI GenBank	GCA_018901815.1	Kim et al. 2021, eLife	ONT R9.4.1 + Illumina	148387969	9167822	lab line	M		adult	Daniel Matute
Zaprionus nigranus	1	0	Drosophilidae	Drosophilinae	Drosophilini	Zaprionus	Zaprionus	armatus	vittiger	nigranus	st01n		NCBI GenBank	GCA_018903425.1	Kim et al. 2021, eLife	ONT R9.4.1 + Illumina	175473336	2235796	lab line	M		adult	Daniel Matute	Sao Tome Island		Sao Tome and Principe	2019
Zaprionus camerounensis	1	0	Drosophilidae	Drosophilinae	Drosophilini	Zaprionus	Zaprionus	armatus	vittiger	camerounensis	jd01cam		NCBI GenBank	GCA_018904165.1	Kim et al. 2021, eLife	ONT R9.4.1 + Illumina	167162588	14525333	lab line	M		adult	Daniel Matute					isofemale line from J. David
Drosophila quadrilineata	1	0	Drosophilidae	Drosophilinae	Drosophilini	Drosophila	Drosophila	immigrans	quadrilineata	quadrilineata	quad-TMU		NCBI GenBank	GCA_018150725.1	Kim et al. 2021, eLife	ONT R9.4.1 + Illumina	202639777	17381606	lab line	M		adult
Drosophila sternopleuralis	0	0	Drosophilidae	Drosophilinae	Drosophilini	Drosophila	Drosophila	histrio		sternopleuralis	917001		NCBI SRA	SRR12849573,SRR12849644	Khallaf et al. 2021, Nat Comm	Illumina	151721447	2531	lab line			adult
Drosophila pruinosa	1	0	Drosophilidae	Drosophilinae	Drosophilini	Drosophila	Drosophila	incertae sedis		pruinosa	iso-A1 I-9		NCBI GenBank	GCA_018150935.1	Kim et al. 2021, eLife	ONT R9.4.1 + Illumina	201065926	17664120	lab line	M		adult	Artyom Kopp			Cameroon		inbred derivative of strain obtained from Jean-Robert David
Drosophila rubida	1	1	Drosophilidae	Drosophilinae	Drosophilini	Drosophila	Drosophila	immigrans	hypocausta	rubida	PH 161		NCBI GenBank	GCA_035046165.1	This study	ONT R10.4.1 + Illumina	138863325	26394667	lab line	F	17	adult	Jan Hrcek	Paluma, Queensland	-19.0064333, 146.2122	Australia	2017	Jan Hrcek
Drosophila hypocausta	1	1	Drosophilidae	Drosophilinae	Drosophilini	Drosophila	Drosophila	immigrans	hypocausta	hypocausta	(BGS) 3146.45	15115-1871.04	NCBI GenBank	forthcoming	Kevin HC Wei	ONT R9.4.1 + Illumina	157969337	27950571	lab line	M	50	adult	Artyom Kopp
Drosophila siamana	1	1	Drosophilidae	Drosophilinae	Drosophilini	Drosophila	Drosophila	immigrans	hypocausta	siamana	(Ehime) 1741.00-TC	15111-1741.00	NCBI GenBank	GCA_035047445.1	This study	ONT R9.4.1 + Illumina	149801888	5470436	lab line	M	50	adult	Artyom Kopp	Siem Reap		Cambodia	1968
Drosophila immigrans	1	0	Drosophilidae	Drosophilinae	Drosophilini	Drosophila	Drosophila	immigrans	immigrans	immigrans		15111.1731-12	NCBI GenBank	GCA_018153375.1	Kim et al. 2021, eLife	ONT R9.4.1 + Illumina	183277074	9651916	lab line	F		adult	Artytom Kopp	Fukui City		Japan	2005
Drosophila formosana	1	1	Drosophilidae	Drosophilinae	Drosophilini	Drosophila	Drosophila	immigrans	immigrans	formosana	3033.44	15111-1721.00	NCBI GenBank	GCA_035045625.1	This study	ONT R9.4.1 + Illumina	167892719	5886277	lab line	F	50	adult	Zee Syed/DEP	Kuala Lumpur		Malaysia	1962
Drosophila ustulata	1	1	Drosophilidae	Drosophilinae	Drosophilini	Drosophila	Drosophila	immigrans	immigrans	ustulata	MTK		NCBI GenBank	GCA_035047365.1	This study	ONT R9.4.1 + Illumina	179054326	13780150	lab line	M	50	adult	Artyom Kopp					Masayoshi Watada
Drosophila neohypocausta	0	0	Drosophilidae	Drosophilinae	Drosophilini	Drosophila	Drosophila	immigrans	hypocausta	neohypocausta			NCBI SRA	SRR13131084	Suvorov et al. 2021, Curr Bio	Illumina + SPAdes	158294170	127245		M						Papua New Guinea
Drosophila niveifrons	1	1	Drosophilidae	Drosophilinae	Drosophilini	Drosophila	Drosophila	immigrans	nasuta	niveifrons	DS 71		NCBI GenBank	GCA_035046325.1	This study	ONT R10.4.1 + Illumina	153014204	14497174	lab line	F	50	adult	Jan Hrcek	Dinden, Queensland	-16.9384111, 145.6102	Australia	2022	Jan Hrcek
Drosophila sulfurigaster albostrigata	1	0	Drosophilidae	Drosophilinae	Drosophilini	Drosophila	Drosophila	immigrans	nasuta	sulfurigaster albostrigata		15112-1811.04	NCBI GenBank	GCA_023558435.1	Wei et al. 2022, MBE	ONT R9.4.1 + Illumina + HiC	168284230	37627869	lab line	F		adult		Siem Reap		Cambodia
Drosophila neonasuta	0	0	Drosophilidae	Drosophilinae	Drosophilini	Drosophila	Drosophila	immigrans	nasuta	neonasuta	IND_DNNAS_KL14		NCBI GenBank	GCA_005889595.1	Jaypee Institute of Information Technology	Illumina	131273702	4802	lab line	MF		adult		Kochi, Kerala		India	2015-07-01	Sujata Mohanty
Drosophila pulaua	0	0	Drosophilidae	Drosophilinae	Drosophilini	Drosophila	Drosophila	immigrans	nasuta	pulaua		15112-1801.00	NCBI SRA	SRR10100334	Mai et al. 2019, MBE	Illumina + SPAdes	245809320	19977	lab line	F		adult		Sarawal		Malaysia
Drosophila sulfurigaster bilimbata	1	0	Drosophilidae	Drosophilinae	Drosophilini	Drosophila	Drosophila	immigrans	nasuta	sulfurigaster bilimbata		15112-1821.10	NCBI GenBank	GCA_023558465.1	Wei et al. 2022, MBE	ONT R9.4.1 + Illumina + HiC	164595183	36279119	lab line	F		adult		Mariana Islands		Guam
Drosophila sulfurigaster sulfurigaster	1	0	Drosophilidae	Drosophilinae	Drosophilini	Drosophila	Drosophila	immigrans	nasuta	sulfurigaster sulfurigaster		15112-1831.01	NCBI GenBank	GCA_023558475.1	Wei et al. 2022, MBE	ONT R9.4.1 + Illumina + HiC	165884258	35818991	lab line	F		adult		Kavieng		Papua New Guinea
Drosophila kohkoa	1	0	Drosophilidae	Drosophilinae	Drosophilini	Drosophila	Drosophila	immigrans	nasuta	kohkoa	X-145		NCBI GenBank	GCA_019972355.1	Nozawa et al. 2021, Genome Res	PacBio Sequel + Illumina	170668061	3597765	lab line	F
Drosophila pallidifrons	1	0	Drosophilidae	Drosophilinae	Drosophilini	Drosophila	Drosophila	immigrans	nasuta	pallidifrons	PN175_E-19901	PN175_E-19901	NCBI GenBank	GCA_023558445.1	Wei et al. 2022, MBE	ONT R9.4.1 + Illumina + HiC	164659715	37973042	lab line	F		adult		Ponape		Federated States of Micronesia
Drosophila kepulauana	1	0	Drosophilidae	Drosophilinae	Drosophilini	Drosophila	Drosophila	immigrans	nasuta	kepulauana		15112-1761.03	NCBI GenBank	GCA_023558455.1	Wei et al. 2022, MBE	ONT R9.4.1 + Illumina + HiC	163769021	34564094	lab line	F		adult		Ulu Temburong		Borneo
Drosophila nasuta	1	0	Drosophilidae	Drosophilinae	Drosophilini	Drosophila	Drosophila	immigrans	nasuta	nasuta		15112-1781.00	NCBI GenBank	GCA_023558535.1	Wei et al. 2022, MBE	ONT R9.4.1 + Illumina + HiC	171781232	33885645	lab line	F		adult		Mysore		India
Drosophila albomicans	1	0	Drosophilidae	Drosophilinae	Drosophilini	Drosophila	Drosophila	immigrans	nasuta	albomicans		15112-1751.03	NCBI RefSeq	GCF_009650485.2	Mai et al. 2019, MBE	PacBio RS II + Illumina + HiC	167525814	35291776	lab line	F		adult		Nankang		Taiwan
Drosophila tripunctata	1	1	Drosophilidae	Drosophilinae	Drosophilini	Drosophila	Drosophila	tripunctata	tripunctata subgroup IV	tripunctata	A5-2 b1 F7 b1b		NCBI GenBank	GCA_035047385.1	This study	ONT R9.4.1 + Illumina	168906573	2379707	lab line	MF		adult	Sarah Diamond, Ryan Martin, Nicole Crown	Cleveland Heights, OH		USA	2021
Drosophila pallidipennis	0	0	Drosophilidae	Drosophilinae	Drosophilini	Drosophila	Drosophila	pallidipennis		pallidipennis		15210-2331.01	NCBI SRA	SRR9426116	Ellison and Bachtrog 2019, Plos Gen**	Illumina + SPAdes	186331361	117741		F		adult
Drosophila ornatifrons	0	0	Drosophilidae	Drosophilinae	Drosophilini	Drosophila	Drosophila	guarani	guarani	ornatifrons		15172-2151.00	NCBI SRA	SRR9426095	Ellison and Bachtrog 2019, Plos Gen**	Illumina + SPAdes	215910655	5381		F		adult							naming conflict? guarani on SRA
Drosophila subbadia	0	0	Drosophilidae	Drosophilinae	Drosophilini	Drosophila	Drosophila	guarani	guarani	subbadia		15172-2161.00	NCBI SRA	SRR9426097	Ellison and Bachtrog 2019, Plos Gen**	Illumina + SPAdes	204922148	313		F		adult
Drosophila cardini	1	0	Drosophilidae	Drosophilinae	Drosophilini	Drosophila	Drosophila	cardini	cardini	cardini		15181-2181.03	NCBI GenBank	GCA_018903735.1	Kim et al. 2021, eLife	ONT R9.4.1 + Illumina	181105816	4216638	lab line	M		adult	Daniel Matute	Mogi das Cruzes		Brazil	1958
Drosophila parthenogenetica	1	1	Drosophilidae	Drosophilinae	Drosophilini	Drosophila	Drosophila	cardini	cardini	parthenogenetica	(Mateos) ISOFRAN-10	15181-2221.03	NCBI GenBank	GCA_035047505.1	This study	ONT R9.4.1 + Illumina	159568595	9880424	lab line	F	50	adult	Zee Syed/DEP
Drosophila acutilabella	1	1	Drosophilidae	Drosophilinae	Drosophilini	Drosophila	Drosophila	cardini	cardini	acutilabella			NCBI GenBank	GCA_035046005.1	This study	ONT R9.4.1 + Illumina	159932574	11349356	lab line	M	50	adult	Artyom Kopp	Siem Reap		Cambodia	1968
Drosophila dunni	1	0	Drosophilidae	Drosophilinae	Drosophilini	Drosophila	Drosophila	cardini	dunni	dunni		15182-2291.00	NCBI GenBank	GCA_018152125.1	Kim et al. 2021, eLife	ONT R9.4.1 + Illumina	177495819	14045695	lab line	M		adult		Mayaguez		Puerto Rico	1957
Drosophila nigrodunni	1	0	Drosophilidae	Drosophilinae	Drosophilini	Drosophila	Drosophila	cardini	dunni	nigrodunni		15182-2311.00	NCBI GenBank	GCA_020829145.1	Hill et al. 2021, G3	ONT R9.4.1 + Illumina	145305457	17162308	lab line	F						Barbados
Drosophila arawakana	1	0	Drosophilidae	Drosophilinae	Drosophilini	Drosophila	Drosophila	cardini	dunni	arawakana		15182-2261.03	NCBI GenBank	GCA_018151165.1	Kim et al. 2021, eLife	ONT R9.4.1 + Illumina	171389560	4863239	lab line	M		adult		Saint Kitts, Monkey Hill		Saint Kitts and Nevis	2005
Drosophila macrospina	1	1	Drosophilidae	Drosophilinae	Drosophilini	Drosophila	Drosophila	funebris	macrospina	macrospina	Dmax_TW21		NCBI GenBank	GCA_035042075.1	This study	ONT R9.4.1 + Illumina	143058898	4884485	wild	F	1	adult	Thomas Werner	Huron Mountains, MI		USA	2021-06-01	Thomas Werner
Drosophila funebris	1	0	Drosophilidae	Drosophilinae	Drosophilini	Drosophila	Drosophila	funebris	funebris	funebris	idDroFune2.1		NCBI GenBank	GCA_958295475.1	Darwin TOL	PB HiFi + HiC	181096236	26827462	lab line	M	1	adult	Darren J. Obbard	Drumness, Perthshire, Scotland	56.3204, -3.7811	United Kingdom	2021-10-02	Darren J. Obbard
Drosophila putrida	1	1	Drosophilidae	Drosophilinae	Drosophilini	Drosophila	Drosophila	testacea		putrida	Dput_TW21		NCBI GenBank	GCA_037043535.1	This study	ONT R9.4.1 + Illumina	150775697	3315485	wild	M	1	adult	Thomas Werner	Huron Mountains, MI		USA	2021-06-01
Drosophila neotestacea	1	1	Drosophilidae	Drosophilinae	Drosophilini	Drosophila	Drosophila	testacea		neotestacea	Dnet_TW22		NCBI GenBank	GCA_035044365.1	This study	ONT R9.4.1 + Illumina	161338693	2465813	wild	F	1	adult	Thomas Werner	LL Stub Stewart State Park, OR		USA	2022-07-01
Drosophila testacea	1	1	Drosophilidae	Drosophilinae	Drosophilini	Drosophila	Drosophila	testacea		testacea	Dtes_DO21		NCBI GenBank	GCA_035043265.1	This study	ONT R9.4.1 + Illumina	164007512	1937950	wild	F	1	adult	Darren J. Obbard	Penns in the Rocks, East Sussex, England	51.0932, 0.1698	United Kingdom	2021-09-05	Darren J. Obbard
Drosophila histrio	1	0	Drosophilidae	Drosophilinae	Drosophilini	Drosophila	Drosophila	histrio		histrio	idDroHist2.1		NCBI GenBank	GCA_958299025.1	Darwin TOL	PB HiFi + HiC	189265883	62479567	wild	M	1	adult	Darren J. Obbard	Penns in the Rocks, East Sussex, England	51.0932, 0.1698	United Kingdom	2021-09-04	Darren J. Obbard
Drosophila kuntzei	1	1	Drosophilidae	Drosophilinae	Drosophilini	Drosophila	Drosophila	quinaria		kuntzei	Dkun_DO21		NCBI GenBank	GCA_035042165.1	This study	ONT R9.4.1 + Illumina	171842863	2277826	wild	M	1	adult	Darren J. Obbard	Penns in the Rocks, East Sussex, England	51.0932, 0.1698	United Kingdom	2021-09-05	Darren J. Obbard
Drosophila phalerata	1	0	Drosophilidae	Drosophilinae	Drosophilini	Drosophila	Drosophila	quinaria		phalerata	idDroPhal2.1		NCBI GenBank	GCA_951394115.1	Darwin TOL	PB HiFi + HiC	223932721	61822819	lab line	M	1	adult	Darren J. Obbard	Penns in the Rocks, East Sussex, England	51.0932, 0.1698	United Kingdom	2021-09-05	Darren J. Obbard
Drosophila innubila	1	0	Drosophilidae	Drosophilinae	Drosophilini	Drosophila	Drosophila	quinaria		innubila	TH190305		NCBI GenBank	GCA_004354385.2	Hill et al. 2019, MBE	ONT R9.4.1 + Illumina	166284835	29570401	lab line	F				Arizona		USA
Drosophila falleni	1	1	Drosophilidae	Drosophilinae	Drosophilini	Drosophila	Drosophila	quinaria		falleni	D.falleni_G1#5		NCBI GenBank	GCA_035045575.1	This study	ONT R9.4.1 + Illumina	168337960	8746158	lab line	F	50	adult	Zee Syed/DEP						This was a recent acquisitation at DSSC before thay had assigned a stock #. They seem to have lost the stock since
Drosophila rellima	1	1	Drosophilidae	Drosophilinae	Drosophilini	Drosophila	Drosophila	quinaria		rellima	Drll_TW22		NCBI GenBank	GCA_035043635.1	This study	ONT R10.4.1 + Illumina	153024811	6047347	wild	F	1		Thomas Werner	LL Stub Stewart State Park, OR		USA	2022-07-01
Drosophila guttifera	0	0	Drosophilidae	Drosophilinae	Drosophilini	Drosophila	Drosophila	quinaria		guttifera	A5		NCBI SRA	DRR061001,DRR061002,DRR061003	Natl Institute of Genetics (Japan)	Illumina PE+MP3k+MP5k	187432177	58978	lab line	F		adult
Drosophila quinaria	1	1	Drosophilidae	Drosophilinae	Drosophilini	Drosophila	Drosophila	quinaria		quinaria	Dqui_CRE		NCBI GenBank	GCA_035047525.1	This study	ONT R9.4.1 + Illumina	190504675	8437828	lab line	F	50	adult	Zee Syed/DEP
Drosophila suboccidentalis	1	1	Drosophilidae	Drosophilinae	Drosophilini	Drosophila	Drosophila	quinaria		suboccidentalis	Dsuo_TW22		NCBI GenBank	GCA_037043435.1	This study	ONT R10.4.1 + Illumina	182989171	518160	wild	M	1	adult	Thomas Werner	Flatiron Campground, CO		USA	2022-07-01
Drosophila subquinaria	1	1	Drosophilidae	Drosophilinae	Drosophilini	Drosophila	Drosophila	quinaria		subquinaria	Dsqu_TW22		NCBI GenBank	GCA_037043405.1	This study	ONT R10.4.1 + Illumina	194544650	236195	wild	F	1	adult	Thomas Werner	LL Stub Stewart State Park, OR		USA	2022-07-01
Drosophila recens	1	1	Drosophilidae	Drosophilinae	Drosophilini	Drosophila	Drosophila	quinaria		recens	Drec_TW22		NCBI GenBank	GCA_037043495.1	This study	ONT R9.4.1 + Illumina	220825164	120551	wild	F	1	adult	Thomas Werner	Huron Mountains, MI		USA	2022-07-01
Mulgravea parasiatica	0	1	Drosophilidae	Drosophilinae	Drosophilini	Mulgravea				parasiatica	Mpar_MT130		NCBI GenBank	GCA_037075045.1	This study	Illumina	330455074	455	wild	M	1	adult	Masanori J. Toda	Bogor, West Java		Indonesia	2012-06-23
Zygothrica flavofinira	1	1	Drosophilidae	Drosophilinae	Drosophilini	Zygothrica			samoaensis	flavofinira	Zfla_MT450		NCBI GenBank	GCA_037040005.1	This study	ONT R10.4.1 + Illumina	150172222	1310356	wild	F	1	adult	Masanori J. Toda	Cikaniki, Gn. Halimun, West Java		Indonesia	2009-07-06	Masanori J. Toda
Hirtodrosophila trivittata	1	1	Drosophilidae	Drosophilinae	Drosophilini	Hirtodrosophila		quadrivittata	trivittata	trivittata	Htri_DO		NCBI GenBank	GCA_035045065.1	This study	ONT R9.4.1 + Illumina	167043391	7939222	wild	M	1	adult	Darren J. Obbard	Penns in the Rocks, East Sussex, England	51.0884, 0.1658	United Kingdom	2020-08-07	Darren J. Obbard
Zygothrica quintamaculata	0	1	Drosophilidae	Drosophilinae	Drosophilini	Zygothrica			leptorostra	quintamaculata	Zqui_MT42		NCBI GenBank	GCA_037044455.1	This study	ONT R10.4.1 + Illumina	157388235	228427	wild	F	1	adult	Masanori J. Toda	PHQ, Mt. Kinabalu, Sabah		Malaysia	2008-03-10	Masanori J. Toda
Hirtodrosophila nokogiri	0	1	Drosophilidae	Drosophilinae	Drosophilini	Hirtodrosophila				nokogiri	Hnok_MT27		NCBI GenBank	GCA_035078685.1	This study	Illumina	267792074	680	wild	F	1	adult	Masanori J. Toda	Tomakomai		Japan	2008-Aug-4to8
Hirtodrosophila cameraria	1	0	Drosophilidae	Drosophilinae	Drosophilini	Hirtodrosophila		melanderi		cameraria			NCBI GenBank	GCA_949708635.1	Obbard et al. 2023	PB HiFi + HiC	214511801	82766246	wild	F	1	adult	Darren J. Obbard	Hermitage of Braid, Edinburgh, Scotland	55.9201, -3.1937	United Kingdom	2021-10-01	Darren J. Obbard
Hirtodrosophila histrioides	1	1	Drosophilidae	Drosophilinae	Drosophilini	Hirtodrosophila		quadrivittata	confusa	histrioides			NCBI GenBank	GCA_037075165.1	This study	ONT R9.4.1 + Illumina	204287912	1459694	lab line	M	1	adult	Toru Katoh
Hirtodrosophila confusa	1	1	Drosophilidae	Drosophilinae	Drosophilini	Hirtodrosophila		quadrivittata	confusa	confusa	Hcon_DO21		NCBI GenBank	GCA_035043065.1	This study	ONT R9.4.1 + Illumina	213335717	6095536	wild	F	1	adult	Darren J. Obbard	Hermitage of Braid, Edinburgh, Scotland	55.9201, -3.1937	United Kingdom	2021-10-01	Darren J. Obbard
Hirtodrosophila caputudis	0	1	Drosophilidae	Drosophilinae	Drosophilini	Hirtodrosophila		quadrivittata	quadrivittata	caputudis	Hcap_MT172		NCBI GenBank	GCA_037075125.1	This study	Illumina	267792074	680	wild	F	1	adult	Masanori J. Toda	Poring, Sabah		Malaysia	2002-03-19
Hirtodrosophila alboralis	1	1	Drosophilidae	Drosophilinae	Drosophilini	Hirtodrosophila		quadrivittata	trivittata	alboralis	Halb_MT24		NCBI GenBank	GCA_035043045.1	This study	ONT R10.4.1 + Illumina	179590224	662201	wild	F	1	adult	Masanori J. Toda	Metaki R., Kazamaura, Shimokita, Aomori Pref.		Japan	2014-06-29	Masanori J. Toda
Mycodrosophila poecilogastra	0	1	Drosophilidae	Drosophilinae	Drosophilini	Mycodrosophila				poecilogastra	Mpoe_MT45		NCBI GenBank	PENDING	This study	Illumina	348460214	1400	wild	F	1	adult	Masanori J. Toda	Nametoko-keikoku, Ehime Pref.		Japan	2012-10-10	Masanori J. Toda
Drosophila lacertosa	1	0	Drosophilidae	Drosophilinae	Drosophilini	Drosophila	Drosophila	robusta	lacertosa	lacertosa	E-14007_faw		NCBI GenBank	GCA_004143845.1	Ellison and Bachtrog 2019, Plos Bio	Illumina	154130906	162096	lab line	F	1	adult
Drosophila colorata	1	1	Drosophilidae	Drosophilinae	Drosophilini	Drosophila	Drosophila	melanica		colorata	Dcol_TW22-3		NCBI GenBank	GCA_035041545.1	This study	ONT R9.4.1 + Illumina	186555170	6196978	wild	F	1	adult	Thomas Werner	Houghton, MI		USA	2022-05-01
Drosophila robusta	1	1	Drosophilidae	Drosophilinae	Drosophilini	Drosophila	Drosophila	robusta	robusta	robusta	Drob_TW21		NCBI GenBank	GCA_035043565.1	This study	ONT R9.4.1 + Illumina	162539374	11166795	wild	F	1	adult	Thomas Werner	Huron Mountains, MI		USA	2021-08-01
Drosophila sordidula	1	1	Drosophilidae	Drosophilinae	Drosophilini	Drosophila	Drosophila	robusta	robusta	sordidula	3040.38	15020-1121.01	NCBI GenBank	GCA_035047465.1	This study	ONT R9.4.1 + Illumina	166348895	8644452	wild	F	50	adult	Zee Syed/DEP	Sugadaira.		Japan	1965
Drosophila micromelanica	1	0	Drosophilidae	Drosophilinae	Drosophilini	Drosophila	Drosophila	melanica		micromelanica	15030.1151.01_maw	15030.1151.01	NCBI GenBank	GCA_004143825.1	Ellison and Bachtrog 2019, Plos Bio	Illumina	156838486	50769	lab line	M		adult				USA	2015
Drosophila nigromelanica	1	0	Drosophilidae	Drosophilinae	Drosophilini	Drosophila	Drosophila	melanica		nigromelanica	E-22901_maw		NBCI GenBank	GCA_004149465.1	Ellison and Bachtrog 2019, Plos Bio	Illumina	155317739	23593	lab line	M		adult				USA	2015
Drosophila melanica	1	0	Drosophilidae	Drosophilinae	Drosophilini	Drosophila	Drosophila	melanica		melanica	15030-1141.03_faw		NCBI GenBank	GCA_004143765.1	Ellison and Bachtrog 2019, Plos Bio	Illumina	149951920	28961		F		adult				USA	2015
Drosophila paramelanica	1	1	Drosophilidae	Drosophilinae	Drosophilini	Drosophila	Drosophila	melanica		paramelanica	Dpam_TW21		NCBI GenBank	GCA_035043915.1	This study	ONT R9.4.1 + Illumina	145052346	5600682	wild	F	1	adult	Thomas Werner	Huron Mountains, MI		USA	2021-08-01
Drosophila lacicola	1	1	Drosophilidae	Drosophilinae	Drosophilini	Drosophila	Drosophila	virilis		lacicola	(BGS) 1756.26	15010-0991.12	NCBI GenBank	GCA_035045355.1	This study	ONT R9.4.1 + Illumina	175880992	7152290	lab line	F	50	adult	Zee Syed/DEP	Fenske Lake, Minnesota		USA	1947
Drosophila montana	1	1	Drosophilidae	Drosophilinae	Drosophilini	Drosophila	Drosophila	virilis	montana	montana	Dmon_TW-CO22-7	wild	NCBI RefSeq	GCF_035044405.1	This study	ONT R10.4.1 + Illumina	191706396	1323835	wild	M	1	adult	Thomas Werner	Flatiron Campground, CO		USA	2022
Drosophila borealis	1	1	Drosophilidae	Drosophilinae	Drosophilini	Drosophila	Drosophila	virilis		borealis	(BGS) 2077.4B (standard)	15010-0961.00	NCBI GenBank	GCA_035045885.1	This study	ONT R9.4.1 + Illumina	214704267	1953869	lab line	M	50	adult	Patrick M. O'Grady	Itasca Park, Minnesota		USA	1950
Drosophila littoralis	1	0	Drosophilidae	Drosophilinae	Drosophilini	Drosophila	Drosophila	virilis		littoralis	1240J8		NCBI GenBank	GCA_018903485.1	Kim et al. 2021, eLife	ONT R9.4.1 + Illumina	236786485	7098318	lab line	M		adult	Charlotte Forster	Oulanka		Finland	2008	Maaria Kankare
Drosophila kanekoi	1	1	Drosophilidae	Drosophilinae	Drosophilini	Drosophila	Drosophila	virilis		kanekoi	Dkan_CRE		NCBI GenBank	GCA_037075305.1	This study	ONT R9.4.1 + Illumina	183788030	6638446	lab line	F	50	adult	Zee Syed/DEP						This was a recent acquisitation at DSSC before thay had assigned a stock #.
Drosophila ezoana	1	1	Drosophilidae	Drosophilinae	Drosophilini	Drosophila	Drosophila	virilis		ezoana	Dezo_MK-OJ8		NCBI GenBank	GCA_035045725.1	This study	ONT R9.4.1 + Illumina	179618705	11561277	lab line	M	50	adult	Maaria Kankare	Oulanka Research Station	66°22´N; 29°20’E	Finland	2008	Anneli Hoikkala
Drosophila virilis	1	0	Drosophilidae	Drosophilinae	Drosophilini	Drosophila	Drosophila	virilis	virilis	virilis		15010-1051.48,49,85	NCBI RefSeq	GCF_003285735.1	Clark, Long labs	PacBio Sequel + Illumina	189443829	8697263	lab line			adult
Drosophila lummei	0	0	Drosophilidae	Drosophilinae	Drosophilini	Drosophila	Drosophila	virilis		lummei	1109		NCBI SRA	SRR20226088	Yusuf et al. 2022, Evol Letters	Illumina	183982743	685	wild	F	1	adult		Muonio		Finland
Drosophila novamexicana	1	0	Drosophilidae	Drosophilinae	Drosophilini	Drosophila	Drosophila	virilis		novamexicana		15010-1031.04,08,12	NCBI RefSeq	GCF_003285875.2	Clark, Long labs	PacBio Sequel + Illumina	177223868	3158326	lab line	MF		adult
Drosophila americana	1	0	Drosophilidae	Drosophilinae	Drosophilini	Drosophila	Drosophila	virilis	americana	americana	G96		NCBI GenBank	GCA_030788265.1	Flynn et al. 2024, GBE	PacBio + Illumina	203011843	30829601	lab line	M		adult
Drosophila pseudotalamancana	1	1	Drosophilidae	Drosophilinae	Drosophilini	Drosophila	Drosophila	annulimana		pseudotalamancana	(Heed) H66.12	15040-1191.00	NCBI GenBank	GCA_037075185.1	This study	ONT R9.4.1 + Illumina	132638452	740092	lab line	M	50	adult	Patrick M. O'Grady	San Salvador		El Salvador	1955
Drosophila bromeliae	0	0	Drosophilidae	Drosophilinae	Drosophilini	Drosophila	Drosophila	bromeliae	bromeliae	bromeliae		15085-1682.00	NCBI SRA	SRR12439614	Suvorov et al. 2021, Curr Bio	Illumina	160615385	23094	lab line	F		adult	M. Lang & V. Courtier-Orgogozo	Grand Cayman Island		United Kingdom	1985
Drosophila nannoptera	1	0	Drosophilidae	Drosophilinae	Drosophilini	Drosophila	Drosophila	nannoptera		nannoptera		15090-1692.12	NCBI GenBank	GCA_020883555.1	Suvorov et al. 2021, Curr Bio	PacBio Sequel + Illumina	134504500	8811711	lab line			adult	M. Lang & V. Courtier-Orgogozo	Oaxaca		Mexico	2002	S. Castrezana
Drosophila pachea	1	0	Drosophilidae	Drosophilinae	Drosophilini	Drosophila	Drosophila	nannoptera		pachea		15090-1698.02	NCBI GenBank	GCA_020883565.1	Suvorov et al. 2021, Curr Bio	PacBio Sequel + Illumina	127516150	13920077	lab line			adult	M. Lang & V. Courtier-Orgogozo	Sonora		Mexico	1996	W. Heed
Drosophila wassermani	0	0	Drosophilidae	Drosophilinae	Drosophilini	Drosophila	Drosophila	nannoptera		wassermani		15090-1697.12	NCBI SRA	SRR12439613	Suvorov et al. 2021, Curr Bio	Illumina	147871754	21825	lab line	F		adult	M. Lang & V. Courtier-Orgogozo	San Jose de Gracia, Oaxaca		Mexico	2002
Drosophila acanthoptera	0	0	Drosophilidae	Drosophilinae	Drosophilini	Drosophila	Drosophila	nannoptera		acanthoptera		15090-1693.00	NCBI SRA	SRR12439615	Suvorov et al. 2021, Curr Bio	Illumina	130395727	27647	lab line	F		adult	M. Lang & V. Courtier-Orgogozo	Oaxaca		Mexico	1976
Drosophila gaucha	1	1	Drosophilidae	Drosophilinae	Drosophilini	Drosophila	Drosophila	mesophragmatica	mesophragmatica	gaucha	(BGS) 3164.6	15070-1231.03	NCBI GenBank	GCA_035045545.1	This study	ONT R9.4.1 + Illumina	171837204	3971267	lab line	M	50	adult	Patrick M. O'Grady	Campos do Jordan		Brazil
Drosophila pegasa	1	1	Drosophilidae	Drosophilinae	Drosophilini	Drosophila	Drosophila	repleta	mulleri	pegasa	15081-1398.11	15081-1398.11	NCBI GenBank	GCA_035046225.1	This study	ONT R10.4.1 + Illumina	157956412	7245279	lab line	M	50	adult	Zee Syed/DEP	Zapotitlan, Puebla.		Mexico
Drosophila mettleri	1	1	Drosophilidae	Drosophilinae	Drosophilini	Drosophila	Drosophila	repleta	mulleri	mettleri	(Heed) A850	15081-1502.00	NCBI GenBank	GCA_035047625.1	This study	ONT R9.4.1 + Illumina	152340797	20225147	lab line	F	50	adult	Zee Syed/DEP	Organ Pipe National Monument, Arizona.		USA	1983
Drosophila bifurca	0	0	Drosophilidae	Drosophilinae	Drosophilini	Drosophila	Drosophila	repleta	hydei	bifurca	N/A			unpublished	courtesy of Yasir Ahmed-Braimah	ONT R9.4.1	167313132	22851452	lab line			adult	Yasir Ahmed					CRE Lab Stock
Drosophila nigrohydei	0	0	Drosophilidae	Drosophilinae	Drosophilini	Drosophila	Drosophila	repleta	hydei	nigrohydei	N/A			unpublished	courtesy of Yasir Ahmed-Braimah	ONT R9.4.1	175173792	26938525	lab line				Yasir Ahmed					CRE Lab Stock
Drosophila hydei	1	0	Drosophilidae	Drosophilinae	Drosophilini	Drosophila	Drosophila	repleta	hydei	hydei		15085-1641.00,03,60	NCBI RefSeq	GCF_003285905.1	Clark, Long labs	PacBio Sequel + Illumina	153741574	3367158	lab lines	MF		adult
Drosophila eohydei	1	1	Drosophilidae	Drosophilinae	Drosophilini	Drosophila	Drosophila	repleta	hydei	eohydei	H191.47	15085-1631.01	NCBI GenBank	GCA_035045825.1	This study	ONT R9.4.1 + Illumina	145685441	14192769	lab line	F	50	adult	Zee Syed/DEP	Bucaramanga		Colombia
Drosophila anceps	1	1	Drosophilidae	Drosophilinae	Drosophilini	Drosophila	Drosophila	repleta	mulleri	anceps	(Heed) A964	15081-1261.02	NCBI GenBank	GCA_035045945.1	This study	ONT R9.4.1 + Illumina	158399901	9990161	lab line	F	50	adult	Zee Syed/DEP	Oaxaca		Mexico	1992
Drosophila leonis	1	1	Drosophilidae	Drosophilinae	Drosophilini	Drosophila	Drosophila	repleta	mulleri	leonis	(Heed) A964/966	15081-1395.01	NCBI GenBank	GCA_035045365.1	This study	ONT R9.4.1 + Illumina	180780699	7904563	lab line	F	50	adult	Zee Syed/DEP	Huahuapan de Leon/Izu de Matamoros, Puebla.		Mexico	1992
Drosophila nigricruria	1	1	Drosophilidae	Drosophilinae	Drosophilini	Drosophila	Drosophila	repleta	mulleri	nigricruria	(Mateos) isonigri-74	15081-1381.06	NCBI GenBank	GCA_037075265.1	This study	ONT R9.4.1 + Illumina	176748853	12253321	lab line	F	50	adult	Zee Syed/DEP
Drosophila fulvimacula	1	1	Drosophilidae	Drosophilinae	Drosophilini	Drosophila	Drosophila	repleta	repleta	fulvimacula	(Heed) H435.7	15084-1571.04	NCBI GenBank	GCA_035045555.1	This study	ONT R9.4.1 + Illumina	161239790	9663037	lab line	F	50	adult	Zee Syed/DEP	Amazon, Leticia		Colombia	1960
Drosophila peninsularis	1	1	Drosophilidae	Drosophilinae	Drosophilini	Drosophila	Drosophila	repleta	mercatorum	peninsularis	H130.3	15081-1401.00	NCBI GenBank	GCA_035047485.1	This study	ONT R9.4.1 + Illumina	153065513	8422728	lab line	M	50	adult	Patrick M. O'Grady	Rio Piedras Experimental Station.		Puerto Rico
Drosophila repleta	1	1	Drosophilidae	Drosophilinae	Drosophilini	Drosophila	Drosophila	repleta	repleta	repleta	A960.7	15084-1611.06	NCBI GenBank	GCA_037075345.1	This study	ONT R10.4.1 only	170107712	4644035	lab line	M	50	adult	Zee Syed/DEP	Siboney		Cuba
Drosophila paranaensis	1	1	Drosophilidae	Drosophilinae	Drosophilini	Drosophila	Drosophila	repleta	mercatorum	paranaensis	H194.44	15082-1541.00	NCBI GenBank	GCA_035047545.1	This study	ONT R9.4.1 + Illumina	162676536	13000432	lab line	M	50	adult	Patrick M. O'Grady	Villavicencio		Colombia	1956
Drosophila mercatorum	1	0	Drosophilidae	Drosophilinae	Drosophilini	Drosophila	Drosophila	repleta	mercatorum	mercatorum	(BGS) E9.1	15082-1511.00	NCBI GenBank	GCA_961210405.1	UT health science center	ONT R9.4.1 + Illumina	171182504	22671956	lab line		32	adult		Praia Grande, Sao Paulo		Brazil
Drosophila meridionalis	1	1	Drosophilidae	Drosophilinae	Drosophilini	Drosophila	Drosophila	repleta	mulleri	meridionalis	2507.21	15081-1344.00	NCBI GenBank	GCA_035045145.1	This study	ONT R9.4.1 + Illumina	175405655	17766643	lab line	F	50	adult	Zee Syed/DEP	Angra dos Reis		Brazil	1958
Drosophila meridiana	1	1	Drosophilidae	Drosophilinae	Drosophilini	Drosophila	Drosophila	repleta	mulleri	meridiana	E64.1 POOL	15081-1331.00	NCBI GenBank	GCA_035045185.1	This study	ONT R9.4.1 + Illumina	190589592	7945430	lab line	M	50	adult	Patrick M. O'Grady	Palmetto Sate Park, Texas		USA
Drosophila stalkeri	1	1	Drosophilidae	Drosophilinae	Drosophilini	Drosophila	Drosophila	repleta	mulleri	stalkeri	2213.1	15081-1451.00	NCBI GenBank	GCA_035047405.1	This study	ONT R9.4.1 + Illumina	162897099	29995461	lab line	F	50	adult	Zee Syed/DEP	Saint Petersburg, Florida		USA
Drosophila buzzatii	1	1	Drosophilidae	Drosophilinae	Drosophilini	Drosophila	Drosophila	repleta	mulleri	buzzatii	(Wasserman) H347.9	15081-1291.02	NCBI GenBank	GCA_035045845.1	This study	ONT R9.4.1 + Illumina	177128224	3125169	lab line	F	50	adult	Zee Syed/DEP	Cordoba		Argentina	1958
Drosophila koepferae	1	0	Drosophilidae	Drosophilinae	Drosophilini	Drosophila	Drosophila	repleta	mulleri	koepferae	Ko11		NCBI GenBank	GCA_023375715.1	Moreyra et al. 2023, MPE	PacBio RS II + Illumina	169139524	807058	lab line	MF		adult
Drosophila antonietae	1	0	Drosophilidae	Drosophilinae	Drosophilini	Drosophila	Drosophila	repleta	mulleri	antonietae	MG.2		NCBI GenBank	GCA_030914385.1	Moreyra et al. 2023, MPE	PacBio Sequel + Illumina	154329146	6192318	lab line					Provincia de Buenos Aires, Isla Martin Garcia	34.182483 S 58.249109 W	Argentina	2010-03-01
Drosophila borborema	1	0	Drosophilidae	Drosophilinae	Drosophilini	Drosophila	Drosophila	repleta	mulleri	borborema	BOR		NCBI GenBank	GCA_030914335.1	Moreyra et al. 2023, MPE	PacBio RS II + Illumina	177073319	11352646	lab line					Baha State, Morro do Chapeu	11.549345 S 41.156128 W	Brazil	1974
Drosophila seriema	0	0	Drosophilidae	Drosophilinae	Drosophilini	Drosophila	Drosophila	repleta	mulleri	seriema	D73C3		NCBI SRA	ERR1976657	Teixeira et al. 2018, J Mol Evol	Illumina	236979669	2750	lab line	MF		adult		Cachoeira do Ferro Doido		Brazil
Drosophila hamatofila	1	1	Drosophilidae	Drosophilinae	Drosophilini	Drosophila	Drosophila	repleta	mulleri	hamatofila	(Corbin)CI1007 pool	15081-1301.08	NCBI GenBank	GCA_035045345.1	This study	ONT R9.4.1 + Illumina	172312378	16326209	lab line	F	50	adult	Zee Syed/DEP	Catalina Island, California		USA	2007
Drosophila mayaguana	1	1	Drosophilidae	Drosophilinae	Drosophilini	Drosophila	Drosophila	repleta	mulleri	mayaguana	ORV 8 (1985)	15081-1397.00	NCBI GenBank	GCA_037075325.1	This study	ONT R9.4.1 + Illumina	151052993	11220800	lab line	F	50	adult	Zee Syed/DEP	Beef Island, Tortola.		United Kingdom	1985
Drosophila aldrichi	1	1	Drosophilidae	Drosophilinae	Drosophilini	Drosophila	Drosophila	repleta	mulleri	aldrichi		15081-1251.22	NCBI GenBank	GCA_035045965.1	This study	ONT R9.4.1 + Illumina	166412147	4725958	lab line	F	50	adult	Zee Syed/DEP	Huatulco, Oaxaca		Mexico
Drosophila mulleri	1	1	Drosophilidae	Drosophilinae	Drosophilini	Drosophila	Drosophila	repleta	mulleri	mulleri	E64.1 POOL	15081-1371.01	NCBI GenBank	GCA_035047565.1	This study	ONT R9.4.1 + Illumina	159709662	7964008	lab line	M	50	adult	Patrick M. O'Grady	Palmetto Sate Park, Texas		USA
Drosophila navojoa	0	0	Drosophilidae	Drosophilinae	Drosophilini	Drosophila	Drosophila	repleta	mulleri	navojoa	navoj_Jal97		NCBI RefSeq	GCF_001654015.2	Vanderlinde et al. 2019, J Hered	Illumina	147357603	389283	lab line			adult		Tomatlan, Jalisco		Mexico	1997-03-01
Drosophila mojavensis	1	0	Drosophilidae	Drosophilinae	Drosophilini	Drosophila	Drosophila	repleta	mulleri	mojavensis	15081-1352.22		NCBI RefSeq	GCF_018153725.1	Kim et al. 2021, eLife	ONT R9.4.1 + Illumina	163170721	24882697	lab line	F		adult
Drosophila arizonae	1	0	Drosophilidae	Drosophilinae	Drosophilini	Drosophila	Drosophila	repleta	mulleri	arizonae	ariz_Son04		NCBI RefSeq	GCF_001654025.1	Sanchez-Flores et al. 2016, G3	Illumina	141386800	26536676				adult		Guaymas, Sonora		Mexico	2004-01-01	Luciano Matzkin
Drosophila flavopinicola	1	1	Drosophilidae	Drosophilinae	Drosophilini	Drosophila	Drosophila	pinicola		flavopinicola	Dfpi_TW22		NCBI GenBank	GCA_035042425.1	This study	ONT R9.4.1 + Illumina	172437340	1548285	wild	F	1	adult	Thomas Werner	Olympic Peninsula, WA		USA	2022-07-01	Thomas Werner
Drosophila maculinotata	1	1	Drosophilidae	Drosophilinae	Drosophilini	Drosophila	Drosophila			maculinotata	Dmct_TK		NCBI GenBank	GCA_035045305.1	This study	ONT R9.4.1 + Illumina	183916135	6259545	lab line	M	50	adult	Toru Katoh	Shiga Kogen		Japan	2011-09-23	Toru Katoh
Scaptomyza hsui	1	0	Drosophilidae	Drosophilinae	Drosophilini	Scaptomyza	Hemiscaptomyza			hsui	iso-CA-L1		NCBI GenBank	GCA_018152825.1	Kim et al. 2021, eLife	ONT R9.4.1 + Illumina	223546733	5287883	lab line	MF		adult	Noah Whiteman
Scaptomyza graminum	1	0	Drosophilidae	Drosophilinae	Drosophilini	Scaptomyza				graminum	TMU-2019		NCBI GenBank	GCA_018901835.1	Kim et al. 2021, eLife	ONT R9.4.1 + Illumina	137787325	17407008	wild	F	30	adult	Aya Takahashi	Minami-osawa, Hachioji-shi, Tokyo	35.600000 N 139.400000 E	Japan	2019-11-01
Scaptomyza polygonia	1	1	Drosophilidae	Drosophilinae	Drosophilini	Scaptomyza				polygonia	Spol_TM		NCBI GenBank	GCA_035044585.1	This study	ONT R10.4.1 + Illumina	202555330	1122002	wild				Teruyuki Matsunaga			Japan	2023	Teruyuki Matsunaga
Scaptomyza flava	1	0	Drosophilidae	Drosophilinae	Drosophilini	Scaptomyza				flava	SflavaNH		NCBI GenBank	GCA_030179655.1	Pelaez et al. 2023, G3	PacBio + Illumina + HiC	330392538	31830347	lab line	M		adult	Noah Whiteman	Dover, NH		USA	2014-05-15	Aya Takahashi
Scaptomyza montana	1	0	Drosophilidae	Drosophilinae	Drosophilini	Scaptomyza				montana	iso-CA-L1		NCBI GenBank	GCA_018904305.1	Kim et al. 2021, eLife	ONT R9.4.1 + Illumina	229076798	2436812	lab line	MF		adult	Noah Whiteman
Scaptomyza caliginosa	1	1	Drosophilidae	Drosophilinae	Drosophilini	Scaptomyza	Exalloscaptomyza			caliginosa	Scal_SHC-C164		NCBI GenBank	GCA_035044725.1	This study	ONT R10.4.1 + Illumina	115693153	961642	wild	F	1	adult	Samuel Church	Volcanoes National Park, HI		USA	2022-10-22	Samuel Church
Scaptomyza parva	1	1	Drosophilidae	Drosophilinae	Drosophilini	Scaptomyza				parva	Spar_SHC-C083		NCBI GenBank	GCA_035044645.1	This study	ONT R10.4.1 + Illumina	140815053	15656414	wild	F	1	adult	Samuel Church	Upper Waiakea Forest Reserve, HI		USA	2022-10-18	Samuel Church
Scaptomyza elmoi	0	0	Drosophilidae	Drosophilinae	Drosophilini	Scaptomyza	Parascaptomyza			elmoi			NCBI SRA	DRR061017,DRR061018,DRR061019	Natl Institute of Genetics (Japan)	Illumina PE+MP3k+MP5k	400535901	179
Scaptomyza pallida	1	0	Drosophilidae	Drosophilinae	Drosophilini	Scaptomyza	Parascaptomyza			pallida	iso-CA-L1		NCBI GenBank	GCA_018152965.1	Kim et al. 2021, eLife	ONT R9.4.1 + Illumina	201650218	4279569	lab line	MF		adult	Noah Whiteman
Scaptomyza reducta	1	1	Drosophilidae	Drosophilinae	Drosophilini	Scaptomyza	Engiscaptomyza			reducta	Sred_SHC-C122		NCBI GenBank	GCA_035044485.1	This study	ONT R10.4.1 + Illumina	151070787	497420	wild	M	1	adult	Samuel Church	Volcanoes National Park, HI		USA	2022-10-22	Samuel Church
Scaptomyza tumidula	1	1	Drosophilidae	Drosophilinae	Drosophilini	Scaptomyza	Elmomyza			tumidula	Stum_SHC-C153		NCBI GenBank	GCA_035044465.1	This study	ONT R10.4.1 + Illumina	137900958	3595045	wild	M	1	adult	Samuel Church	Upper Waikea Forest Reserve, HI		USA	2022-10-25	Samuel Church
Scaptomyza cyrtandrae	1	1	Drosophilidae	Drosophilinae	Drosophilini	Scaptomyza	Elmomyza			cyrtandrae	Scyr_SHC-C002		NCBI GenBank	GCA_035044605.1	This study	ONT R10.4.1 + Illumina	147768519	14667169	wild	M	1	adult	Samuel Church	Pu'u Maka'ala Natural Area Reserve, HI		USA	2022-10-10	Samuel Church
Drosophila primaeva	0	0	Drosophilidae	Drosophilinae	Drosophilini	Drosophila	Hawaiian Drosophila	primaeva		primaeva			NCBI SRA	SRR10593248	Suvorov et al. 2021, Curr Bio	Illumina PE + MP	169107593	272574	wild
Drosophila setosimentum	1	1	Drosophilidae	Drosophilinae	Drosophilini	Drosophila	Hawaiian Drosophila	adiastola	adiastola	setosimentum	Dset_SHC-C195		NCBI GenBank	GCA_035043505.1	This study	ONT R10.4.1 + Illumina	136911074	22604783	wild	F	1	adult	Samuel Church	Pu'u Maka'ala Natural Area Reserve, HI		USA	2022-11-09	Samuel Church
Drosophila picticornis	1	1	Drosophilidae	Drosophilinae	Drosophilini	Drosophila	Hawaiian Drosophila	planitibia	picticornis	picticornis	Dpic_SHC-C172		NCBI GenBank	GCA_035043845.1	This study	ONT R10.4.1 + Illumina	137208866	24269455	wild	F	1	adult	Samuel Church	Koke'e State Park, HI		USA	2022-11-02	Samuel Church
Drosophila anomalipes	1	1	Drosophilidae	Drosophilinae	Drosophilini	Drosophila	Hawaiian Drosophila	anomalipes		anomalipes	Danp_SHC-C171		NCBI GenBank	GCA_035041615.1	This study	ONT R10.4.1 + Illumina	146409276	18304052	wild	M	1	adult	Samuel Church	Na Pali Kona Forest Reserve, HI		USA	2022-11-01	Samuel Church
Drosophila quasianomalipes	1	1	Drosophilidae	Drosophilinae	Drosophilini	Drosophila	Hawaiian Drosophila	anomalipes		quasianomalipes	Dqus_DKP		NCBI GenBank	GCA_035043665.1	This study	ONT R9.4.1 + Illumina	159761135	1319094	wild	M	1	adult	Donald Price	Kauai: Nualolo Trail 3800'		USA	2010-01-24	Karl Magnacca
Drosophila neoperkinsi	0	1	Drosophilidae	Drosophilinae	Drosophilini	Drosophila	Hawaiian Drosophila	planitibia	cyrtoloma	neoperkinsi	Dnpe_DKP		NCBI GenBank	GCA_037043555.1	This study	ONT R10.4.1	134062126	24115	wild	M	1	adult	Donald Price	Molokai?		USA
Drosophila cyrtoloma	1	1	Drosophilidae	Drosophilinae	Drosophilini	Drosophila	Hawaiian Drosophila	planitibia	cyrtoloma	cyrtoloma	Dcyr_DKP		NCBI GenBank	GCA_035042485.1	This study	ONT R9.4.1 + Illumina	150463148	10820774	wild	M	1	adult	Donald Price	Maui: Waihoi rim 4300'	20.735000, -156.066000	USA	2011-May-24to26	Karl Magnacca
Drosophila melanocephala	1	1	Drosophilidae	Drosophilinae	Drosophilini	Drosophila	Hawaiian Drosophila	planitibia	cyrtoloma	melanocephala	Dmln_DKP		NCBI GenBank	GCA_037043625.1	This study	ONT R9.4.1 + Illumina	145369347	1807593	wild	M	1	adult	Donald Price	Maui: Waikamoi flume 4300'	20.809000, -156.244000	USA	2010-12-21	Karl Magnacca
Drosophila differens	1	1	Drosophilidae	Drosophilinae	Drosophilini	Drosophila	Hawaiian Drosophila	planitibia	planitibia	differens	Ddif_DKP		NCBI GenBank	GCA_037043665.1	This study	ONT R9.4.1 + Illumina	140494658	3269494	lab line	M	2	adult	Donald Price
Drosophila planitibia	1	1	Drosophilidae	Drosophilinae	Drosophilini	Drosophila	Hawaiian Drosophila	planitibia	planitibia	planitibia	Dpla_DKP		NCBI GenBank	GCA_035043785.1	This study	ONT R9.4.1 + Illumina	134152801	4000884	wild	F	1	adult	Donald Price	East Maui, HI		USA
Drosophila silvestris	1	1	Drosophilidae	Drosophilinae	Drosophilini	Drosophila	Hawaiian Drosophila	planitibia	planitibia	silvestris	Dsil_DKP		NCBI GenBank	GCA_035043445.1	This study	ONT R9.4.1 + Illumina	139756479	7286698	wild	M	1	adult	Donald Price	HI		USA
Drosophila heteroneura	1	1	Drosophilidae	Drosophilinae	Drosophilini	Drosophila	Hawaiian Drosophila	planitibia	planitibia	heteroneura	Dhet_DKP		NCBI GenBank	GCA_035042245.1	This study	ONT R10.4.1	138255615	998678	wild	F
Drosophila prolaticilia	0	0	Drosophilidae	Drosophilinae	Drosophilini	Drosophila	Hawaiian Drosophila	grimshawi	punalua	prolaticilia			NCBI SRA	SRR10593254	Suvorov et al. 2021, Curr Bio	Illumina	177340382	903845	wild				E. Armstrong and D. Price
Drosophila basisetae	1	1	Drosophilidae	Drosophilinae	Drosophilini	Drosophila	Hawaiian Drosophila	grimshawi	punalua	basisetae	Dbas_SHC-C021		NCBI GenBank	GCA_035041595.1	This study	ONT R10.4.1 + Illumina	135396141	9679735	wild	F	1	adult	Samuel Church	Volcanoes National Park, HI		USA	2022-10-05	Samuel Church
Drosophila paucipuncta	1	1	Drosophilidae	Drosophilinae	Drosophilini	Drosophila	Hawaiian Drosophila	grimshawi	punalua	paucipuncta	Dppn_DKP		NCBI GenBank	GCA_035043875.1	This study	ONT R9.4.1 + Illumina	148937204	32042612	wild	M	1	adult	Donald Price	HI		USA
Drosophila glabriapex	1	1	Drosophilidae	Drosophilinae	Drosophilini	Drosophila	Hawaiian Drosophila	grimshawi	pilimana	glabriapex	Dgla_SHC-C181		NCBI GenBank	GCA_035042305.1	This study	ONT R10.4.1 + Illumina	135524161	15143833	wild	F	1	adult	Samuel Church	Na Pali Kona Forest Reserve, HI		USA	2022-11-01	Samuel Church
Drosophila macrothrix	1	1	Drosophilidae	Drosophilinae	Drosophilini	Drosophila	Hawaiian Drosophila	grimshawi	conspicua	macrothrix	Dmac_SHC-C051		NCBI GenBank	GCA_035042055.1	This study	ONT R10.4.1 + Illumina	136888118	14764769	wild	M	1	adult	Samuel Church	Volcanoes National Park, HI		USA	2022-10-05	Samuel Church
Drosophila hawaiiensis	1	1	Drosophilidae	Drosophilinae	Drosophilini	Drosophila	Hawaiian Drosophila	grimshawi	hawaiiensis	hawaiiensis	Dhaw_DKP		NCBI GenBank	GCA_037043685.1	This study	ONT R9.4.1 + Illumina	135035390	3222401	wild	M	1	adult	Donald Price	Hawaii: Kukuiopae 4600'	19.303000, -155.819000	USA	2009-12-29	Karl Magnacca
Drosophila crucigera	1	1	Drosophilidae	Drosophilinae	Drosophilini	Drosophila	Hawaiian Drosophila	grimshawi	crucigera	crucigera	Dcru_DKP		NCBI GenBank	GCA_035041335.1	This study	ONT R9.4.1 + Illumina	135589843	24464972	lab line	F	1	adult	Donald Price				2021-12-01
Drosophila pullipes	1	1	Drosophilidae	Drosophilinae	Drosophilini	Drosophila	Hawaiian Drosophila	grimshawi	crucigera	pullipes	Dpul_DKP		NCBI GenBank	GCA_035043795.1	This study	ONT R9.4.1 + Illumina	134422997	1951204	wild	M	1	adult	Donald Price	Hawaii: Army Rd Makai 3600'	19.564N 155.231W	USA	2010-11-18	Karl Magnacca
Drosophila grimshawi	1	0	Drosophilidae	Drosophilinae	Drosophilini	Drosophila	Hawaiian Drosophila	grimshawi	crucigera	grimshawi		15287-2541.00	NCBI RefSeq	GCF_018153295.1	Kim et al. 2021, eLife	ONT R9.4.1 + Illumina	191382978	23286615	lab line	F	6	adult	Donald Price			USA
Drosophila engyochracea	1	1	Drosophilidae	Drosophilinae	Drosophilini	Drosophila	Hawaiian Drosophila	grimshawi	orphnopeza	engyochracea	Deng_DKP		NCBI GenBank	GCA_035042385.1	This study	ONT R9.4.1 + Illumina	135441041	15871817	wild	F	1	adult	Donald Price	Hawaii, HI		USA
Drosophila villosipedis	1	1	Drosophilidae	Drosophilinae	Drosophilini	Drosophila	Hawaiian Drosophila	grimshawi	orphnopeza	villosipedis	Dvil_DKP		NCBI GenBank	GCA_035043025.1	This study	ONT R9.4.1 + Illumina	134573727	12713188	wild	M	1	adult	Donald Price	Kauai: Nualolo Trail, 3800'	22.132000, -159.660000	USA	2010-01-23	Karl Magnacca
Drosophila limitata	0	0	Drosophilidae	Drosophilinae	Drosophilini	Drosophila	Hawaiian Drosophila	grimshawi	orphnopeza	limitata			NCBI SRA	SRR10593252	Suvorov et al. 2021, Curr Bio	Illumina	158701524	12527	wild				E. Armstrong and D. Price
Drosophila ochracea	1	1	Drosophilidae	Drosophilinae	Drosophilini	Drosophila	Hawaiian Drosophila	grimshawi	orphnopeza	ochracea	Doch_SHC-C070		NCBI GenBank	GCA_035044065.1	This study	ONT R10.4.1 + Illumina	135306413	13012772	wild	M	1	adult	Samuel Church	Volcanoes National Park, HI		USA	2022-10-13	Samuel Church
Drosophila sproati	1	0	Drosophilidae	Drosophilinae	Drosophilini	Drosophila	Hawaiian Drosophila	grimshawi	orphnopeza	sproati	DKPTOMS02		NCBI GenBank	GCA_018904355.1	Kim et al. 2021, eLife	ONT R9.4.1 + Illumina	138134348	7964422	wild	MF	8	adult	Donald Price	Waiakea Forest Reserve, HI	19.574513, -155.216191	USA	2019-06-01	Donald Price
Drosophila murphyi	1	0	Drosophilidae	Drosophilinae	Drosophilini	Drosophila	Hawaiian Drosophila	grimshawi	orphnopeza	murphyi	DKPHETFM01		NCBI GenBank	GCA_018904325.1	Kim et al. 2021, eLife	ONT R9.4.1 + Illumina	153852709	11375470	lab line	MF	8	adult	Donald Price	Hawaii	19.911621, -155.313161	USA	2018-04-01	Donald Price
Drosophila dives	1	1	Drosophilidae	Drosophilinae	Drosophilini	Drosophila	Hawaiian Drosophila	haleakalae	polita	dives	Ddiv_SHC-C142		NCBI GenBank	GCA_035042365.1	This study	ONT R10.4.1 + Illumina	136012669	4877032	wild	M	1	adult	Samuel Church	Pu'u Maka'ala Natural Area Reserve, HI		USA	2022-10-25	Samuel Church
Drosophila multiciliata	1	1	Drosophilidae	Drosophilinae	Drosophilini	Drosophila	Hawaiian Drosophila	haleakalae	anthrax	multiciliata	Dmlt_SHC-C078		NCBI GenBank	GCA_037043605.1	This study	ONT R10.4.1 + Illumina	132171797	13307071	wild	M	1	adult	Samuel Church	Upper Waikea Forest Reserve, HI		USA	2022-10-18	Samuel Church
Drosophila demipolita	1	1	Drosophilidae	Drosophilinae	Drosophilini	Drosophila	Hawaiian Drosophila	haleakalae	anthrax	demipolita	Ddem_SHC-C151		NCBI GenBank	GCA_035042405.1	This study	ONT R10.4.1 + Illumina	132248857	4076986	wild	M	1	adult	Samuel Church	Upper Waikea Forest Reserve, HI		USA	2022-10-25	Samuel Church
Drosophila longiperda	1	1	Drosophilidae	Drosophilinae	Drosophilini	Drosophila	Hawaiian Drosophila	haleakalae	cilifemorata	longiperda	Dlon_SHC-C139		NCBI GenBank	GCA_035042125.1	This study	ONT R10.4.1 + Illumina	134214776	5374872	wild	F	1	adult	Samuel Church	Pu'u Maka'ala Natural Area Reserve, HI		USA	2022-10-25	Samuel Church
Drosophila fungiperda	1	1	Drosophilidae	Drosophilinae	Drosophilini	Drosophila	Hawaiian Drosophila	haleakalae	haleakalae	fungiperda	Dfug_SHC-C036		NCBI GenBank	GCA_035042345.1	This study	ONT R10.4.1 + Illumina	132210884	6143944	wild	M	1	adult	Samuel Church	Upper Waikea Forest Reserve, HI		USA	2022-10-12	Samuel Church
Drosophila melanosoma	1	1	Drosophilidae	Drosophilinae	Drosophilini	Drosophila	Hawaiian Drosophila	haleakalae	scitula	melanosoma	Dmls_SHC-C177		NCBI GenBank	GCA_035042065.1	This study	ONT R10.4.1 + Illumina	133151279	3753840	wild	M	1	adult	Samuel Church	Koke'e State Park, HI		USA	2022-11-01	Samuel Church
Drosophila mimica	1	1	Drosophilidae	Drosophilinae	Drosophilini	Drosophila	Hawaiian Drosophila	modified mouthpart	mimica	mimica	Dmic_SHC-C044		NCBI GenBank	GCA_037043585.1	This study	ONT R10.4.1 + Illumina	142248586	5000283	wild	M	1	adult	Samuel Church	Volcanoes National Park, HI		USA	2022-10-05	Samuel Church
Drosophila kambysellisi	1	1	Drosophilidae	Drosophilinae	Drosophilini	Drosophila	Hawaiian Drosophila	modified mouthpart	conjectura	kambysellisi	Dkam_SHC-C100		NCBI GenBank	GCA_035042185.1	This study	ONT R10.4.1 + Illumina	150025887	4777679	wild	M	1	adult	Samuel Church	Volcanoes National Park, HI		USA	2022-10-13	Samuel Church
Drosophila infuscata	1	1	Drosophilidae	Drosophilinae	Drosophilini	Drosophila	Hawaiian Drosophila	modified mouthpart	mimica	infuscata	Dinf_SHC-C099		NCBI GenBank	GCA_035042205.1	This study	ONT R10.4.1 + Illumina	154366779	3594937	wild	M	1	adult	Samuel Church	Volcanoes National Park, HI		USA	2022-10-13	Samuel Church
Drosophila cognata	1	1	Drosophilidae	Drosophilinae	Drosophilini	Drosophila	Hawaiian Drosophila	antopocerus	diamphidiopoda	cognata	Dcog_SHC-C074		NCBI GenBank	GCA_035041535.1	This study	ONT R10.4.1 + Illumina	137070401	10361167	wild	M	1	adult	Samuel Church	Volcanoes National Park, HI		USA	2022-10-13	Samuel Church
Drosophila yooni	1	1	Drosophilidae	Drosophilinae	Drosophilini	Drosophila	Hawaiian Drosophila	antopocerus	diamphidiopoda	yooni	Dyoo_DKP		NCBI GenBank	GCA_035043035.1	This study	ONT R9.4.1 + Illumina	137805860	1734321	wild	M	1	adult	Donald Price	Hawaii, HI		USA	2007
Drosophila tanythrix	1	1	Drosophilidae	Drosophilinae	Drosophilini	Drosophila	Hawaiian Drosophila	antopocerus	diamphidiopoda	tanythrix	Dtan_DKP		NCBI GenBank	GCA_035043275.1	This study	ONT R9.4.1 + Illumina	145218432	13081679	wild	M	1	adult	Donald Price	Tom's Trail, HI		USA	2022-01-01
Drosophila kokeensis	1	1	Drosophilidae	Drosophilinae	Drosophilini	Drosophila	Hawaiian Drosophila	modified tarsus	split tarsus	kokeensis	Dkok_SHC-C184		NCBI GenBank	GCA_035042145.1	This study	ONT R10.4.1 + Illumina	137360078	8387460	wild	M	1	adult	Samuel Church	Kuia Natural Area Reserve, HI		USA	2022-11-02	Samuel Church
Drosophila nr fundita	1	1	Drosophilidae	Drosophilinae	Drosophilini	Drosophila	Hawaiian Drosophila	modified tarsus	split tarsus	nr fundita	Dnrfun_SHC-C102		NCBI GenBank	GCA_035044245.1	This study	ONT R10.4.1 + Illumina	136603901	3946148	wild	M	1	adult	Samuel Church	Volcanoes National Park, HI		USA	2022-10-13	Samuel Church
Drosophila cracens	1	1	Drosophilidae	Drosophilinae	Drosophilini	Drosophila	Hawaiian Drosophila	modified tarsus	split tarsus	cracens	Dcrc_SHC-C082		NCBI GenBank	GCA_035042505.1	This study	ONT R10.4.1 + Illumina	138340014	3411203	wild	M	1	adult	Samuel Church	Upper Waikea Forest Reserve, HI		USA	2022-10-18	Samuel Church
Drosophila paracracens	1	1	Drosophilidae	Drosophilinae	Drosophilini	Drosophila	Hawaiian Drosophila	modified tarsus	split tarsus	paracracens	Dpcn_SHC-C089		NCBI GenBank	GCA_035044025.1	This study	ONT R10.4.1 + Illumina	136672539	8026734	wild	M	1	adult	Samuel Church	Upper Waikea Forest Reserve, HI		USA	2022-10-18	Samuel Church
Drosophila imparisetae	1	1	Drosophilidae	Drosophilinae	Drosophilini	Drosophila	Hawaiian Drosophila	modified tarsus	ciliated tarsus	imparisetae	Dimp_SHC-C096		NCBI GenBank	GCA_035042265.1	This study	ONT R10.4.1 + Illumina	136547435	5632516	wild	M	1	adult	Samuel Church	Volcanoes National Park, HI		USA	2022-10-13	Samuel Church
Drosophila nigritarsus	1	1	Drosophilidae	Drosophilinae	Drosophilini	Drosophila	Hawaiian Drosophila	modified tarsus	ciliated tarsus	nigritarsus	Dnit_SHC-C060		NCBI GenBank	GCA_035044305.1	This study	ONT R10.4.1 + Illumina	167178171	6580780	wild	M	1	adult	Samuel Church	Ola'a Forest Reserve, HI		USA	2022-10-06	Samuel Church
Drosophila nr medialis 2	1	1	Drosophilidae	Drosophilinae	Drosophilini	Drosophila	Hawaiian Drosophila	modified tarsus	ciliated tarsus	nr medialis 2	Dnrmed2_SHC-C101		NCBI GenBank	GCA_035044325.1	This study	ONT R10.4.1 + Illumina	137750540	7069007	wild	M	1	adult	Samuel Church	Volcanoes National Park, HI		USA	2022-10-13	Samuel Church
Drosophila nr medialis 3	1	1	Drosophilidae	Drosophilinae	Drosophilini	Drosophila	Hawaiian Drosophila	modified tarsus	ciliated tarsus	nr medialis 3	Dnrmed3_DKP		NCBI GenBank	GCA_035044225.1	This study	ONT R9.4.1 + Illumina	136698498	3480823	wild	F	1	adult	Donald Price	Tom's Trail, HI		USA	2022-01-01
Drosophila seclusa	1	1	Drosophilidae	Drosophilinae	Drosophilini	Drosophila	Hawaiian Drosophila	modified tarsus	bristle tarsus	seclusa	Dscl_SHC-C011		NCBI GenBank	GCA_035043575.1	This study	ONT R10.4.1 + Illumina	135676904	3931036	wild	M	1	adult	Samuel Church	Pu'u Maka'ala Natural Area Reserve, HI		USA	2022-10-10	Samuel Church
Drosophila nr. perissopoda 5	1	1	Drosophilidae	Drosophilinae	Drosophilini	Drosophila	Hawaiian Drosophila	modified tarsus	bristle tarsus	nr. perissopoda 5	Dnrprs5_SHC-C167		NCBI GenBank	GCA_035044105.1	This study	ONT R10.4.1 + Illumina	137240638	5302149	wild	M	1	adult	Samuel Church	Na Pali Kona Forest Reserve, HI		USA	2022-11-01	Samuel Church	formerly "kupee" - DELETE
Drosophila nr. perissopoda 1	1	1	Drosophilidae	Drosophilinae	Drosophilini	Drosophila	Hawaiian Drosophila	modified tarsus	bristle tarsus	nr. perissopoda 1	Dnrprs1_SHC-C186		NCBI GenBank	GCA_035044165.1	This study	ONT R10.4.1 + Illumina	141321204	1847206	wild	M	1	adult	Samuel Church	Kuia Natural Area Reserve, HI		USA	2022-11-02	Samuel Church	formerly "kuia" - DELETE
Drosophila atroscutellata	1	1	Drosophilidae	Drosophilinae	Drosophilini	Drosophila	Hawaiian Drosophila	modified tarsus	spoon tarsus	atroscutellata	Dasc_SHC-C168		NCBI GenBank	GCA_035041605.1	This study	ONT R10.4.1 + Illumina	132412710	22232325	wild	F	1	adult	Samuel Church	Koke'e State Park, HI		USA	2022-11-01	Samuel Church
Drosophila trichaetosa	1	1	Drosophilidae	Drosophilinae	Drosophilini	Drosophila	Hawaiian Drosophila	modified tarsus	bristle tarsus	trichaetosa	Dtch_SHC-C086		NCBI GenBank	GCA_035043205.1	This study	ONT R10.4.1 + Illumina	136293988	4071654	wild	M	1	adult	Samuel Church	Upper Waikea Forest Reserve, HI		USA	2022-10-18	Samuel Church
Drosophila neutralis	1	1	Drosophilidae	Drosophilinae	Drosophilini	Drosophila	Hawaiian Drosophila	modified tarsus	spoon tarsus	neutralis	Dneu_SHC-C107		NCBI GenBank	GCA_035044385.1	This study	ONT R10.4.1 + Illumina	145644896	5990569	wild	M	1	adult	Samuel Church	Volcanoes National Park, HI		USA	2022-10-13	Samuel Church
Drosophila percnosoma	1	1	Drosophilidae	Drosophilinae	Drosophilini	Drosophila	Hawaiian Drosophila	modified tarsus	spoon tarsus	percnosoma	Dpes_SHC-C008		NCBI GenBank	GCA_035043855.1	This study	ONT R10.4.1 + Illumina	138081886	2688829	wild	M	1	adult	Samuel Church	Pu'u Maka'ala Natural Area Reserve, HI		USA	2022-10-10	Samuel Church
Drosophila incognita	1	1	Drosophilidae	Drosophilinae	Drosophilini	Drosophila	Hawaiian Drosophila	modified tarsus	spoon tarsus	incognita	Dicg_SHC-C104		NCBI GenBank	GCA_035042225.1	This study	ONT R10.4.1 + Illumina	139501700	4863250	wild	M	1	adult	Samuel Church	Volcanoes National Park, HI		USA	2022-10-13	Samuel Church
Drosophila conformis	1	1	Drosophilidae	Drosophilinae	Drosophilini	Drosophila	Hawaiian Drosophila	modified tarsus	spoon tarsus	conformis	Dcnf_SHC-C065		NCBI GenBank	GCA_035041375.1	This study	ONT R10.4.1 + Illumina	139250349	3227644	wild	M	1	adult	Samuel Church	Volcanoes National Park, HI		USA	2022-10-05	Samuel Church
Drosophila sordidapex	1	1	Drosophilidae	Drosophilinae	Drosophilini	Drosophila	Hawaiian Drosophila	modified tarsus	spoon tarsus	sordidapex	Dsrd_SHC-C027		NCBI GenBank	GCA_035043295.1	This study	ONT R10.4.1 + Illumina	139085443	3193695	wild	M	1	adult	Samuel Church	Volcanoes National Park, HI		USA	2022-10-05	Samuel Church
References
1. Bracewell R, Chatla K, Nalley MJ, Bachtrog D. Dynamic turnover of centromeres drives karyotype evolution in Drosophila. Henikoff S, Tautz D, Henikoff S, editors. eLife. 2019;8: e49002. doi:10.7554/eLife.49002
2. Bracewell R, Tran A, Chatla K, Bachtrog D. Chromosome-Level Assembly of Drosophila bifasciata Reveals Important Karyotypic Transition of the X Chromosome. G3 GenesGenomesGenetics. 2020;10: 891–897. doi:10.1534/g3.119.400922
3. Bronski MJ, Martinez CC, Weld HA, Eisen MB. Whole Genome Sequences of 23 Species from the Drosophila montium Species Group (Diptera: Drosophilidae): A Resource for Testing Evolutionary Hypotheses. G3 Genes Genomes Genet. 2020 [cited 24 Sep 2020]. doi:10.1534/g3.119.400959
4. Comeault AA, Wang J, Tittes S, Isbell K, Ingley S, Hurlbert AH, et al. Genetic Diversity and Thermal Performance in Invasive and Native Populations of African Fig Flies. Mol Biol Evol. 2020;37: 1893–1906. doi:10.1093/molbev/msaa050
5. Conner WR, Delaney EK, Bronski MJ, Ginsberg PS, Wheeler TB, Richardson KM, et al. A phylogeny for the Drosophila montium species group: A model clade for comparative analyses. Mol Phylogenet Evol. 2021;158: 107061. doi:10.1016/j.ympev.2020.107061
6. Chakraborty M, Chang C-H, Khost DE, Vedanayagam J, Adrion JR, Liao Y, et al. Evolution of genome structure in the Drosophila simulans species complex. Genome Res. 2021;31: 380–396. doi:10.1101/gr.263442.120
7. Dias GR, Dupim EG, Vanderlinde T, Mello B, Carvalho AB. A phylogenomic study of Steganinae fruit flies (Diptera: Drosophilidae): strong gene tree heterogeneity and evidence for monophyly. BMC Evol Biol. 2020;20: 141. doi:10.1186/s12862-020-01703-7
8. dos Santos G, Schroeder AJ, Goodman JL, Strelets VB, Crosby MA, Thurmond J, et al. FlyBase: introduction of the Drosophila melanogaster Release 6 reference genome assembly and large-scale migration of genome annotations. Nucleic Acids Res. 2015;43: D690–D697. doi:10.1093/nar/gku1099
9. Durkin SM, Chakraborty M, Abrieux A, Lewald KM, Gadau A, Svetec N, et al. Behavioral and Genomic Sensory Adaptations Underlying the Pest Activity of Drosophila suzukii. Mol Biol Evol. 2021;38: 2532–2546. doi:10.1093/molbev/msab048
10. Ellison C, Bachtrog D. Contingency in the convergent evolution of a regulatory network: Dosage compensation in Drosophila. PLOS Biol. 2019;17: e3000094. doi:10.1371/journal.pbio.3000094
11. Flynn JM, Long M, Wing RA, Clark AG. Evolutionary Dynamics of Abundant 7-bp Satellites in the Genome of Drosophila virilis. Mol Biol Evol. 2020;37: 1362–1375. doi:10.1093/molbev/msaa010
12. Flynn JM, Ahmed-Braimah YH, Long M, Wing RA, Clark AG. High-Quality Genome Assemblies Reveal Evolutionary Dynamics of Repetitive DNA and Structural Rearrangements in the Drosophila virilis Subgroup. Genome Biol Evol. 2024;16: evad238. doi:10.1093/gbe/evad238
13. Hill T, Koseva BS, Unckless RL. The Genome of Drosophila innubila Reveals Lineage-Specific Patterns of Selection in Immune Genes. Mol Biol Evol. 2019;36: 1405–1417. doi:10.1093/molbev/msz059
14. Hill T, Rosales-Stephens H-L, Unckless RL. Rapid divergence of the male reproductive proteins in the Drosophila dunni group and implications for postmating incompatibilities between species. G3 GenesGenomesGenetics. 2021;11: jkab050. doi:10.1093/g3journal/jkab050
15. Obbard DJ, Wellcome Sanger Institute Tree of Life programme, Wellcome Sanger Institute Scientific Operations: DNA Pipelines collective, Tree of Life Core Informatics collective, Darwin Tree of Life Consortium. The genome sequence of a drosophilid fruit fly, Chymomyza fuscimana (Drosophilidae) (Zetterstedt, 1838). 2023 [cited 17 Jun 2024]. doi:https://doi.org/10.12688/wellcomeopenres.20122.1
16. Obbard DJ, Wellcome Sanger Institute Tree of Life programme, Wellcome Sanger Institute Scientific Operations: DNA Pipelines collective, Tree of Life Core Informatics collective, Darwin Tree of Life Consortium. The genome sequence of a drosophilid fruit fly, Hirtodrosophila cameraria (Haliday, 1833). 2023 [cited 18 Sep 2023]. doi:https://doi.org/10.12688/wellcomeopenres.19850.1
17. Khallaf MA, Cui R, Weißflog J, Erdogmus M, Svatoš A, Dweck HKM, et al. Large-scale characterization of sex pheromone communication systems in Drosophila. Nat Commun. 2021;12: 4165. doi:10.1038/s41467-021-24395-z
18. Kim BY, Wang JR, Miller DE, Barmina O, Delaney E, Thompson A, et al. Highly contiguous assemblies of 101 drosophilid genomes. Coop G, Wittkopp PJ, Sackton TB, editors. eLife. 2021;10: e66405. doi:10.7554/eLife.66405
19. Li F, Rane RV, Luria V, Xiong Z, Chen J, Li Z, et al. Phylogenomic analyses of the genus Drosophila reveals genomic signals of climate adaptation. Mol Ecol Resour. 2022;22: 1559–1581. doi:10.1111/1755-0998.13561
20. Liao Y, Zhang X, Chakraborty M, Emerson JJ. Topologically associating domains and their role in the evolution of genome structure and function in Drosophila. Genome Res. 2021;31: 397–410. doi:10.1101/gr.266130.120
21. Mai D, Nalley MJ, Bachtrog D. Patterns of Genomic Differentiation in the Drosophila nasuta Species Complex. Mol Biol Evol. 2020;37: 208–220. doi:10.1093/molbev/msz215
22. Mahajan S, Wei KH-C, Nalley MJ, Gibilisco L, Bachtrog D. De novo assembly of a young Drosophila Y chromosome using single-molecule sequencing and chromatin conformation capture. PLOS Biol. 2018;16: e2006348. doi:10.1371/journal.pbio.2006348
23. Moreyra NN, Almeida FC, Allan C, Frankel N, Matzkin LM, Hasson E. Phylogenomics provides insights into the evolution of cactophily and host plant shifts in Drosophila. Mol Phylogenet Evol. 2023;178: 107653. doi:10.1016/j.ympev.2022.107653
24. Negi A, Liao B-Y, Yeh S-D. Long-read-based Genome Assembly of Drosophila gunungcola Reveals Fewer Chemosensory Genes in Flower-breeding Species. Genome Biol Evol. 2023;15: evad048. doi:10.1093/gbe/evad048
25. Nozawa M, Minakuchi Y, Satomura K, Kondo S, Toyoda A, Tamura K. Shared evolutionary trajectories of three independent neo-sex chromosomes in Drosophila. Genome Res. 2021;31: 2069–2079. doi:10.1101/gr.275503.121
26. Paris M, Boyer R, Jaenichen R, Wolf J, Karageorgi M, Green J, et al. Near-chromosome level genome assembly of the fruit pest Drosophila suzukii using long-read sequencing. Sci Rep. 2020;10: 11227. doi:10.1038/s41598-020-67373-z
27. Peláez JN, Gloss AD, Goldman-Huertas B, Kim B, Lapoint RT, Pimentel-Solorio G, et al. Evolution of chemosensory and detoxification gene families across herbivorous Drosophilidae. G3 GenesGenomesGenetics. 2023;13: jkad133. doi:10.1093/g3journal/jkad133
28. Puerma E, Orengo DJ, Cruz F, Gómez-Garrido J, Librado P, Salguero D, et al. The High-Quality Genome Sequence of the Oceanic Island Endemic Species Drosophila guanche Reveals Signals of Adaptive Evolution in Genes Related to Flight and Genome Stability. Genome Biol Evol. 2018;10: 1956–1969. doi:10.1093/gbe/evy135
29. Ranz JM, Go AC, González PM, Clifton BD, Gomes S, Jaberyzadeh A, et al. Gene expression differentiation in the reproductive tissues of Drosophila willistoni subspecies and their hybrids. Mol Ecol. 2023;32: 3605–3623. doi:10.1111/mec.16941
30. Renschler G, Richard G, Valsecchi CIK, Toscano S, Arrigoni L, Ramírez F, et al. Hi-C guided assemblies reveal conserved regulatory topologies on X and autosomes despite extensive genome shuffling. Genes Dev. 2019;33: 1591–1612. doi:10.1101/gad.328971.119
31. Sanchez-Flores A, Peñaloza F, Carpinteyro-Ponce J, Nazario-Yepiz N, Abreu-Goodger C, Machado CA, et al. Genome Evolution in Three Species of Cactophilic Drosophila. G3 GenesGenomesGenetics. 2016;6: 3097–3105. doi:10.1534/g3.116.033779
32. Sottolano CJ, Revaitis NT, Geneva AJ, Yakoby N. Nebulous without white: annotated long-read genome assembly and CRISPR/Cas9 genome engineering in Drosophila nebulosa. G3 GenesGenomesGenetics. 2022;12: jkac231. doi:10.1093/g3journal/jkac231
33. Suvorov A, Kim BY, Wang J, Armstrong EE, Peede D, D’Agostino ERR, et al. Widespread introgression across a phylogeny of 155 Drosophila genomes. Curr Biol. 2022;32: 111-123.e5. doi:10.1016/j.cub.2021.10.052
34. Teixeira JR, Dias GB, Svartman M, Ruiz A, Kuhn GCS. Concurrent Duplication of Drosophila Cid and Cenp-C Genes Resulted in Accelerated Evolution and Male Germline-Biased Expression of the New Copies. J Mol Evol. 2018;86: 353–364. doi:10.1007/s00239-018-9851-y
35. Torosin NS, Anand A, Golla TR, Cao W, Ellison CE. 3D genome evolution and reorganization in the Drosophila melanogaster species group. PLOS Genet. 2020;16: e1009229. doi:10.1371/journal.pgen.1009229
36. Tvedte ES, Gasser M, Sparklin BC, Michalski J, Hjelmen CE, Johnston JS, et al. Comparison of long-read sequencing technologies in interrogating bacteria and fly genomes. G3 GenesGenomesGenetics. 2021;11: jkab083. doi:10.1093/g3journal/jkab083
37. Vanderlinde T, Dupim EG, Nazario-Yepiz NO, Carvalho AB. An Improved Genome Assembly for Drosophila navojoa, the Basal Species in the mojavensis Cluster. J Hered. 2019;110: 118–123. doi:10.1093/jhered/esy059
38. Vicoso B, Bachtrog D. Numerous Transitions of Sex Chromosomes in Diptera. PLOS Biol. 2015;13: e1002078. doi:10.1371/journal.pbio.1002078
39. Wei KH-C, Mai D, Chatla K, Bachtrog D. Dynamics and Impacts of Transposable Element Proliferation in the Drosophila nasuta Species Group Radiation. Mol Biol Evol. 2022;39: msac080. doi:10.1093/molbev/msac080
40. Yusuf LH, Tyukmaeva V, Hoikkala A, Ritchie MG. Divergence and introgression among the virilis group of Drosophila. Evol Lett. 2022;6: 537–551. doi:10.1002/evl3.301
