# Supplementary material for: Single-fly genome assemblies fill major phylogenomic gaps across the Drosophilidae Tree of Life
Source: PLoS Biol. 2024 Jul 18;22(7):e3002697. doi: 10.1371/journal.pbio.3002697 (PMC11257246; doi:10.1371/journal.pbio.3002697)
Supplement: S2 Table — (XLSX) [file pbio.3002697.s002.xlsx]

## Sheet: table_s2
data	coverage	QV(genome)	QV(chr2L)	QV(chr2R)	QV(chr3L)	QV(chr3R)	QV(chr4)	QV(chrX)	QV(chrY)
ONT R10.4.1 only	20	41.1338	47.4751	44.1287	44.8309	43.9611	43.0903	38.1317	28.9542
ONT R10.4.1 only	25	42.143	48.5899	44.9872	44.7087	46.2439	44.8853	40.1035	29.3707
ONT R10.4.1 only	30	43.0492	48.5169	46.3336	45.2872	48.1314	45.9225	40.8006	29.1988
ONT R10.4.1 only	35	43.042	48.7629	45.8928	45.0704	46.6732	50.1967	41.3145	29.6407
ONT R10.4.1 only	40	43.4849	48.5682	46.5184	45.8308	48.5389	47.0887	40.942	29.2049
ONT R10.4.1 only	45	43.3886	48.8868	46.3119	45.7728	47.0611	45.1206	41.7823	30.2187
ONT R10.4.1 only	50	43.7514	48.8525	47.4175	46.1322	48.791	46.8367	40.7862	31.2569
ONT R10.4.1 only	55	43.5483	49.6092	47.4315	45.7977	46.852	45.9376	41.2358	30.4818
ONT R10.4.1 only	60	43.8406	48.8107	47.6772	46.3643	49.643	49.3992	41.2384	30.2891
ONT R10.4.1 + Illumina	20	42.4749	49.1942	45.4707	46.5939	44.9912	45.5723	40.3347	29.5512
ONT R10.4.1 + Illumina	25	43.2347	50.1231	46.5859	46.3188	47.2472	46.492	41.8719	29.7251
ONT R10.4.1 + Illumina	30	44.1034	49.9317	47.9412	47.2352	49.243	46.93	42.0561	29.6488
ONT R10.4.1 + Illumina	35	43.9799	50.2697	47.359	46.812	47.4457	52.2822	42.4786	30.1735
ONT R10.4.1 + Illumina	40	44.4967	50.1464	47.9077	48.001	49.4992	48.5355	41.9089	29.6733
ONT R10.4.1 + Illumina	45	44.3017	50.286	47.7402	47.5989	47.6943	46.5984	42.9078	30.7084
ONT R10.4.1 + Illumina	50	44.6887	50.2764	49.1499	48.1249	49.6837	48.5439	41.6362	31.821
ONT R10.4.1 + Illumina	55	44.4698	51.0259	48.8457	47.6048	47.7059	47.9367	42.2336	31.0137
ONT R10.4.1 + Illumina	60	44.7787	50.2514	49.1198	48.4684	50.6274	50.9635	42.1828	30.6314
