# Supplementary material for: Single-fly genome assemblies fill major phylogenomic gaps across the Drosophilidae Tree of Life
Source: PLoS Biol. 2024 Jul 18;22(7):e3002697. doi: 10.1371/journal.pbio.3002697 (PMC11257246; doi:10.1371/journal.pbio.3002697)
Supplement: S3 Table — (XLSX) [file pbio.3002697.s003.xlsx]

## Sheet: table_s3
method	coverage	QV(genome)	QV(CDS)	QV(introns)	QV(intergenic)
ONT R10.4.1 only	20	41.1338	51.28	45.2535	37.171
ONT R10.4.1 only	25	42.143	54.6114	46.5509	38.1127
ONT R10.4.1 only	30	43.0492	56.0188	47.3382	38.9966
ONT R10.4.1 only	35	43.042	56.0418	47.5442	38.9776
ONT R10.4.1 only	40	43.4849	57.5381	47.524	39.5194
ONT R10.4.1 only	45	43.3886	57.0844	48.0004	39.3469
ONT R10.4.1 only	50	43.7514	56.6332	48.1362	39.7388
ONT R10.4.1 only	55	43.5483	56.3179	48.1408	39.4971
ONT R10.4.1 only	60	43.8406	57.1941	48.3624	39.8255
ONT R10.4.1 + Illumina	20	42.4749	58.4108	48.3087	38.1042
ONT R10.4.1 + Illumina	25	43.2347	58.6403	48.8722	38.9547
ONT R10.4.1 + Illumina	30	44.1034	58.733	49.1533	39.878
ONT R10.4.1 + Illumina	35	43.9799	58.3886	49.1543	39.7735
ONT R10.4.1 + Illumina	40	44.4967	59.5751	48.9498	40.4315
ONT R10.4.1 + Illumina	45	44.3017	59.255	49.43	40.1551
ONT R10.4.1 + Illumina	50	44.6887	58.2582	49.5682	40.5699
ONT R10.4.1 + Illumina	55	44.4698	57.8155	49.6091	40.3099
ONT R10.4.1 + Illumina	60	44.7787	59.0609	49.7627	40.6621
