# Supplementary material for: Single-fly genome assemblies fill major phylogenomic gaps across the Drosophilidae Tree of Life
Source: PLoS Biol. 2024 Jul 18;22(7):e3002697. doi: 10.1371/journal.pbio.3002697 (PMC11257246; doi:10.1371/journal.pbio.3002697)
Supplement: S4 Table — (XLSX) [file pbio.3002697.s004.xlsx]

## Sheet: table_s4
INFO				sample details							sequencing details			genome stats									variant calling and phasing
Genus	Species	strain/sample ID		NCBI BioSample	sex	stage	sample type	material provider	collection date	geographic origin	nanopore	guppy model	Illumina	size (bp)	count frags	N50 (bp)	L50	QV (yak)	eQV (yak)	QV (PMD)	illumina hets (#)	BUSCO v5 (diptera_odb10)	illumina pass bp	illumina hets	illumina het/bp	ONT hets	concordant hets	concordance %
Amiota	albilabris	Aalb_MT110	A.albilabris	SAMN37596579	male	adult	single fly	Masanori J. Toda	2008-08-08	Japan: Tomakomai	-	-	NovaSeq X Plus, 2x150	387615139	895413	842	80801	-	-	-	-	C:41.8%[S:41.1%,D:0.7%],F:28.9%,M:29.3%,n:3285	-	-	-	-	-	-
Amiota	communis	Acom_TW22	A.communis	SAMN37596569	male	adult	single fly	Thomas Werner	2022-08-01	United States: Huron Mountains, MI	R10.4.1, LSK114	dna_r10.4.1_e8.2_400bps_sup.cfg	NovaSeq X Plus, 2x150	309734248	1821	1552548	46	42.805	43.534	-	2025045	C:98.0%[S:96.8%,D:1.2%],F:0.9%,M:1.1%,n:3285	171362121	2025045	0.011817	1129090	1118109	99.0274
Amiota	mariae	Amar_TW22	A.mariae	SAMN37596568	male	adult	single fly	Thomas Werner	2022-08-01	United States: Huron Mountains, MI	R10.4.1, LSK114	dna_r10.4.1_e8.2_400bps_sup.cfg	NovaSeq X Plus, 2x150	288403237	1095	3640199	16	37.847	37.847	-	576865	C:97.6%[S:96.4%,D:1.2%],F:1.0%,M:1.4%,n:3285	138111232	576865	0.004176	409503	401297	97.9961
Amiota	minor	Amin_TW22	A.minor	SAMN37596516	female	adult	single fly	Thomas Werner	2022-08-01	USA: Huron Mountains, MI	R10.4.1, LSK114	dna_r10.4.1_e8.2_400bps_sup.cfg	NovaSeq X Plus, 2x150	263985115	2816	1366163	39	33.908	33.92	-	1588404	C:96.8%[S:95.6%,D:1.2%],F:1.5%,M:1.7%,n:3285	156801062	1588404	0.01013	935029	922990	98.7124
Chymomyza	amoena	Camo_TW21	C.amoena	SAMN37596463	female	adult	single fly	Thomas Werner	2021-06-01	USA: Huron Mountains, MI	R9.4.1, LSK110	dna_r9.4.1_450bps_sup.cfg	NovaSeq S4, 2x150	392904778	4860	205866	526	29.641	29.817	-	3694328	C:96.0%[S:94.4%,D:1.6%],F:3.6%,M:0.4%,n:3285	205590085	3694328	0.017969	653929	633726	96.9105
Chymomyza	caudatula	Ccau_DO	C.caudatula	SAMN37596574	male	adult	single fly	Darren J. Obbard	2021-08-07	United Kingdom: Penns in the Rocks, East Sussex, England	R10.4.1, LSK114	dna_r10.4.1_e8.2_400bps_sup.cfg	NovaSeq X Plus, 2x150	239808143	224	4699727	15	44.668	44.668	-	694114	C:99.2%[S:98.2%,D:1.0%],F:0.6%,M:0.2%,n:3285	150283447	694114	0.004618	545943	541392	99.1664
Cacoxenus	indagator	CxInd_DO22-1	C.indagator	SAMN37596490	female	adult	single fly	Darren J. Obbard	2022-05-22	United Kingdom: Cherry Gardens Farm, East Sussex, England	R9.4.1, LSK110	dna_r9.4.1_450bps_sup.cfg	NovaSeq S4, 2x150	247184103	2993	2136820	23	34.609	46.144	-	753902	C:97.4%[S:96.1%,D:1.3%],F:1.2%,M:1.4%,n:3285	146946332	753902	0.00513	516988	487192	94.2366
Cacoxenus	indagator	CxInd_DO22-2	C.indagator	SAMN37596573	female	adult	single fly	Darren J. Obbard	2022-05-22	United Kingdom: Cherry Gardens Farm, East Sussex, England	R10.4.1, LSK114	dna_r10.4.1_e8.2_400bps_sup.cfg	NovaSeq X Plus, 2x150	254846158	1168	2990262	22	40.794	40.794	-	707112	C:97.7%[S:96.3%,D:1.4%],F:1.2%,M:1.1%,n:3285	142921947	707112	0.004947	550423	538603	97.8526
Collessia	kirishimana	Ckir_MT79	C.kirishimana	SAMN37596588	male	adult	single fly	Masanori J. Toda	2012-12-16	Japan: Kamou-cho, Kagoshima Pref.	-	-	NovaSeq X Plus, 2x150	222603554	678676	834	44191	-	-	-	-	C:66.5%[S:66.0%,D:0.5%],F:18.6%,M:14.9%,n:3285	-	-	-	-	-	-
Colocasiomyia	kotana	Ckot_MT6	C.kotana	SAMN37596582	female	adult	single fly	Masanori J. Toda	2008-03-09	Malaysia: Kota Kinabalu, Sabah	-	-	NovaSeq X Plus, 2x150	388575637	1160021	572	138963	-	-	-	-	C:35.4%[S:34.9%,D:0.5%],F:32.0%,M:32.6%,n:3285	-	-	-	-	-	-
Chymomyza	procnemis	20000-2631.01	C.procnemis	SAMN37596415	male	adult	lab strain	Patrick M. O'Grady	missing	USA: Oahu, HI	R9.4.1, LSK110	dna_r9.4.1_450bps_sup.cfg	NovaSeq S4, 2x150	239648949	42	34133586	3	39.068	44.423	-	-	C:99.2%[S:98.3%,D:0.9%],F:0.6%,M:0.2%,n:3285	-	-	-	-	-	-
Drosophila	acutilabella	acutilabella_AK	D.acutilabella	SAMN37596425	male	adult	lab strain	Artyom Kopp	missing	missing	R9.4.1, LSK110	dna_r9.4.1_450bps_sup.cfg	NovaSeq S4, 2x150	159932574	121	11349356	4	35.095	35.033	-	-	C:99.2%[S:98.8%,D:0.4%],F:0.4%,M:0.4%,n:3285	-	-	-	-	-	-
Drosophila	affinis	14012-0141.00	D.affinis	SAMN37596410	male	adult	lab strain	Patrick M. O'Grady	missing	USA: Cristal Lake, Hastings, NE	R9.4.1, LSK110	dna_r9.4.1_450bps_sup.cfg	NovaSeq S4, 2x150	183069186	106	6659275	7	38.085	38.085	-	-	C:99.4%[S:98.4%,D:1.0%],F:0.6%,M:0.0%,n:3285	-	-	-	-	-	-
Drosophila	aldrichi	15081-1251.22	D.aldrichi	SAMN37596441	female	adult	lab strain	Scott Pitnick	missing	Mexico: Huatulco, Oaxaca	R9.4.1, LSK110	dna_r9.4.1_450bps_sup.cfg	NovaSeq S4, 2x150	166412147	665	4726648	10	35.799	35.652	-	-	C:99.4%[S:98.5%,D:0.9%],F:0.6%,M:0.0%,n:3285	-	-	-	-	-	-
Drosophila	algonquin	Dalg_TW21	D.algonquin	SAMN37596462	female	adult	single fly	Thomas Werner	2021-06-01	USA: Huron Mountains, MI	R9.4.1, LSK110	dna_r9.4.1_450bps_sup.cfg	NovaSeq S4, 2x150	169381220	3608	1517147	31	32.634	41.51	-	732563	C:98.5%[S:97.4%,D:1.1%],F:1.0%,M:0.5%,n:3285	97727930	732563	0.007495	404690	387724	95.8077
Drosophila	anceps	15081-1261.02	D.anceps	SAMN37596442	female	adult	lab strain	Scott Pitnick	1992	Mexico: Oaxaca	R9.4.1, LSK110	dna_r9.4.1_450bps_sup.cfg	NovaSeq S4, 2x150	158399901	255	9990161	5	42.111	42.004	-	-	C:99.7%[S:99.3%,D:0.4%],F:0.2%,M:0.1%,n:3285	-	-	-	-	-	-
Drosophila	anomalata	14024-0461.00	D.anomalata	SAMN37596502	male	adult	lab strain	Jan Hrcek	2014	Australia: Townsville, Queensland	R10.4.1, LSK114	dna_r10.4.1_e8.2_400bps_sup.cfg	NovaSeq X Plus, 2x150	173872104	2388	607592	54	38.285	38.54	-	-	C:99.3%[S:98.7%,D:0.6%],F:0.3%,M:0.4%,n:3285	-	-	-	-	-	-
Drosophila	anomalipes	Danp_SHC-C171	D.anomalipes	SAMN37596563	male	adult	single fly	Samuel H. Church	2022-11-01	USA: Na Pali Kona Forest Reserve, HI	R10.4.1, LSK114	dna_r10.4.1_e8.2_400bps_sup.cfg	NovaSeq X Plus, 2x150	146409276	259	18304052	3	43.138	43.423	-	776280	C:99.6%[S:99.0%,D:0.6%],F:0.4%,M:0.0%,n:3285	116754961	776280	0.006648	651643	647997	99.4405
Drosophila	anomelani	Dano_JD	D.anomelani	SAMN37596446	female	adult	lab strain	Scott Pitnick	missing	India	R9.4.1, LSK110	dna_r9.4.1_450bps_sup.cfg	NovaSeq S4, 2x150	170599943	183	20764017	4	40.099	39.793	-	-	C:99.5%[S:99.1%,D:0.4%],F:0.5%,M:0.0%,n:3285	-	-	-	-	-	-
Drosophila	atripex	V251	D.atripex	SAMN37596429	male	adult	lab strain	Artyom Kopp	missing	missing	R9.4.1, LSK110	dna_r9.4.1_450bps_sup.cfg	NovaSeq S4, 2x150	173038784	78	14577270	5	35.605	35.306	-	-	C:99.7%[S:99.3%,D:0.4%],F:0.3%,M:0.0%,n:3285	-	-	-	-	-	-
Drosophila	atroscutellata	Dasc_SHC-C168	D.atroscutellata	SAMN37596559	male	adult	single fly	Samuel H. Church	2022-11-01	USA: Koke'e State Park, HI	R10.4.1, LSK114	dna_r10.4.1_e8.2_400bps_sup.cfg	NovaSeq X Plus, 2x150	132412710	161	22232325	3	47.214	49.441	-	1232531	C:99.0%[S:98.1%,D:0.9%],F:0.8%,M:0.2%,n:3285	113083791	1232531	0.010899	1005725	998043	99.2362
Drosophila	austrosaltans	14045-0881.00	D.austrosaltans	SAMN37596435	female	adult	lab strain	Scott Pitnick	1959	Brazil: Pirassununga	R9.4.1, LSK110	dna_r9.4.1_450bps_sup.cfg	NovaSeq S4, 2x150	219605609	287	11510071	7	38.133	37.362	-	-	C:99.5%[S:98.7%,D:0.8%],F:0.3%,M:0.2%,n:3285	-	-	-	-	-	-
Drosophila	basisetae	Dbas_SHC-C021	D.basisetae	SAMN37596551	female	adult	single fly	Samuel H. Church	2022-10-05	USA: Volcanoes National Park, HI	R10.4.1, LSK114	dna_r10.4.1_e8.2_400bps_sup.cfg	NovaSeq X Plus, 2x150	135396141	179	9679735	5	45.705	48.71	-	497831	C:99.4%[S:99.1%,D:0.3%],F:0.4%,M:0.2%,n:3285	89793148	497831	0.005544	401772	399330	99.3922
Drosophila	biarmipes	14023-0361.09	D.biarmipes	SAMN37596500	male	adult	lab strain	Artyom Kopp	1971	India: Mysore	R10.4.1, LSK114	dna_r10.4.1_e8.2_400bps_sup.cfg	NovaSeq X Plus, 2x150	184935894	197	9749102	6	38.567	38.522	-	-	C:99.7%[S:99.3%,D:0.4%],F:0.2%,M:0.1%,n:3285	-	-	-	-	-	-
Drosophila	birchii	DM11	D.birchii	SAMN37596503	female	adult	lab strain	Jan Hrcek	2022	Australia: Dinden, Queensland	R10.4.1, LSK114	dna_r10.4.1_e8.2_400bps_sup.cfg	NovaSeq X Plus, 2x150	161964435	169	20240225	4	33.859	34.739	-	-	C:99.7%[S:99.1%,D:0.6%],F:0.2%,M:0.1%,n:3285	-	-	-	-	-	-
Drosophila	borealis	15010-0961.00	D.borealis	SAMN37596413	male	adult	lab strain	Patrick M. O'Grady	1950	USA: Itasca Park, Minnesota	R9.4.1, LSK110	dna_r9.4.1_450bps_sup.cfg	NovaSeq S4, 2x150	214704267	432	1953869	22	28.772	28.772	-	-	C:99.5%[S:99.0%,D:0.5%],F:0.4%,M:0.1%,n:3285	-	-	-	-	-	-
Drosophila	bunnanda	KLE 127	D.bunnanda	SAMN37596507	female	adult	lab strain	Jan Hrcek	2017	Australia: Kirrama, Queensland	R10.4.1, LSK114	dna_r10.4.1_e8.2_400bps_sup.cfg	NovaSeq X Plus, 2x150	157914859	178	20724371	4	36.107	36.107	-	-	C:99.7%[S:99.2%,D:0.5%],F:0.3%,M:0.0%,n:3285	-	-	-	-	-	-
Drosophila	buzzatii	15081-1291.02	D.buzzatii	SAMN37596443	female	adult	lab strain	Scott Pitnick	1958	Argentina: Cordoba	R9.4.1, LSK110	dna_r9.4.1_450bps_sup.cfg	NovaSeq S4, 2x150	177128224	763	3125169	12	34.52	34.279	-	-	C:99.3%[S:98.8%,D:0.5%],F:0.6%,M:0.1%,n:3285	-	-	-	-	-	-
Drosophila	cognata	Dcog_SHC-C074	D.cognata	SAMN37596528	male	adult	single fly	Samuel H. Church	2022-10-13	USA: Volcanoes National Park, HI	R10.4.1, LSK114	dna_r10.4.1_e8.2_400bps_sup.cfg	NovaSeq X Plus, 2x150	137070401	878	10361167	5	44.374	48.775	-	576598	C:98.9%[S:98.0%,D:0.9%],F:0.9%,M:0.2%,n:3285	91282156	576598	0.006316	474607	470109	99.0523
Drosophila	colorata	Dcol_TW22-3	D.colorata	SAMN37596489	female	adult	single fly	Thomas Werner	2022-05-01	USA: Houghton, MI	R9.4.1, LSK110	dna_r9.4.1_450bps_sup.cfg	NovaSeq S4, 2x150	186555170	699	6196978	9	33.131	33.131	-	1066091	C:99.6%[S:99.1%,D:0.5%],F:0.3%,M:0.1%,n:3285	111437736	1066091	0.009566	717414	691214	96.348
Drosophila	conformis	Dcnf_SHC-C065	D.conformis	SAMN37596537	male	adult	single fly	Samuel H. Church	2022-10-05	USA: Volcanoes National Park, HI	R10.4.1, LSK114	dna_r10.4.1_e8.2_400bps_sup.cfg	NovaSeq X Plus, 2x150	139250349	1502	3227644	12	41.953	49.758	-	895358	C:98.5%[S:97.3%,D:1.2%],F:1.3%,M:0.2%,n:3285	109190365	895358	0.008199	713641	706214	98.9593
Drosophila	cracens	Dcrc_SHC-C082	D.cracens	SAMN37596534	male	adult	single fly	Samuel H. Church	2022-10-18	USA: Upper Waikea Forest Reserve, HI	R10.4.1, LSK114	dna_r10.4.1_e8.2_400bps_sup.cfg	NovaSeq X Plus, 2x150	138340014	1240	3411203	12	43.164	43.137	-	862377	C:98.9%[S:97.8%,D:1.1%],F:1.0%,M:0.1%,n:3285	93382080	862377	0.009234	651856	644931	98.9376
Drosophila	crucigera	Dcru_DKP	D.crucigera	SAMN37596483	female	adult	single fly	Donald K. Price	2021-12-01	missing	R9.4.1, LSK110	dna_r9.4.1_450bps_sup.cfg	NovaSeq S4, 2x150	135589843	44	24464972	3	39.465	41.128	-	845313	C:99.4%[S:98.9%,D:0.5%],F:0.5%,M:0.1%,n:3285	92313444	845313	0.009156	663868	657798	99.0857
Drosophila	cyrtoloma	Dcyr_DKP	D.cyrtoloma	SAMN37596474	male	adult	single fly	Donald K. Price	2011-05-01	USA: Waihai Rim, Maui, HI	R9.4.1, LSK110	dna_r9.4.1_450bps_sup.cfg	NovaSeq S4, 2x150	150412458	1459	10811970	5	32.824	32.74	-	531773	C:99.6%[S:99.1%,D:0.5%],F:0.4%,M:0.0%,n:3285	81012751	531773	0.006564	377562	353313	93.5775
Drosophila	demipolita	Ddem_SHC-C151	D.demipolita	SAMN37596542	male	adult	single fly	Samuel H. Church	2022-10-25	USA: Upper Waikea Forest Reserve, HI	R10.4.1, LSK114	dna_r10.4.1_e8.2_400bps_sup.cfg	NovaSeq X Plus, 2x150	132248857	501	4076986	11	43.217	43.217	-	595060	C:99.1%[S:98.4%,D:0.7%],F:0.7%,M:0.2%,n:3285	107150436	595060	0.005553	489468	484944	99.0757
Drosophila	differens	Ddif_DKP	D.differens	SAMN37596476	male	adult	single fly	Donald K. Price	missing	missing	R9.4.1, LSK110	dna_r9.4.1_450bps_sup.cfg	NovaSeq S4, 2x150	140494658	393	3269494	15	34.142	33.81	-	285944	C:99.3%[S:98.8%,D:0.5%],F:0.4%,M:0.3%,n:3285	110737309	285944	0.002582	120271	117856	97.992
Drosophila	dives	Ddiv_SHC-C142	D.dives	SAMN37596546	male	adult	single fly	Samuel H. Church	2022-10-25	USA: Pu'u Maka'ala Natural Area Reserve, HI	R10.4.1, LSK114	dna_r10.4.1_e8.2_400bps_sup.cfg	NovaSeq X Plus, 2x150	136012669	480	4877032	9	44.025	45.001	-	1457677	C:99.4%[S:98.7%,D:0.7%],F:0.6%,M:0.0%,n:3285	113054004	1457677	0.012893	954800	944338	98.9043
Drosophila	emarginata	14042-0841.09	D.emarginata	SAMN37596449	female	adult	lab strain	Scott Pitnick	2005	Mexico: Coscomatepec, Veracruz	R9.4.1, LSK110	dna_r9.4.1_450bps_sup.cfg	NovaSeq S4, 2x150	168107943	346	6746666	7	43.239	43.151	-	-	C:99.4%[S:98.8%,D:0.6%],F:0.4%,M:0.2%,n:3285	-	-	-	-	-	-
Drosophila	engyochracea	Deng_DKP	D.engyochracea	SAMN37596481	female	adult	single fly	Donald K. Price	missing	USA: Hawaii, HI	R9.4.1, LSK110	dna_r9.4.1_450bps_sup.cfg	NovaSeq S4, 2x150	135441041	173	15871817	4	37.225	44.465	-	319705	C:99.4%[S:98.9%,D:0.5%],F:0.5%,M:0.1%,n:3285	86828419	319705	0.003682	275368	268008	97.3272
Drosophila	eohydei	15085-1631.01	D.eohydei	SAMN37596452	female	adult	lab strain	Scott Pitnick	missing	Colombia: Bucaramanga	R9.4.1, LSK110	dna_r9.4.1_450bps_sup.cfg	NovaSeq S4, 2x150	145685441	125	14192769	4	41.384	41.145	-	-	C:99.7%[S:99.2%,D:0.5%],F:0.2%,M:0.1%,n:3285	-	-	-	-	-	-
Drosophila	ezoana	Dezo_MK-OJ8	D.ezoana	SAMN37596421	male	adult	lab strain	Maaria Kankare	2008	Finland: Oulanka Research Station	R9.4.1, LSK110	dna_r9.4.1_450bps_sup.cfg	NovaSeq S4, 2x150	179618705	216	11561277	6	33.017	33.58	-	-	C:99.6%[S:99.1%,D:0.5%],F:0.3%,M:0.1%,n:3285	-	-	-	-	-	-
Drosophila	falleni	D.falleni_G1#5	D.falleni	SAMN37596439	female	adult	lab strain	Scott Pitnick	missing	missing	R9.4.1, LSK110	dna_r9.4.1_450bps_sup.cfg	NovaSeq S4, 2x150	168337960	197	8746158	5	30.959	30.959	-	-	C:99.4%[S:98.9%,D:0.5%],F:0.4%,M:0.2%,n:3285	-	-	-	-	-	-
Drosophila	flavopinicola	Dfpi_TW22	D.flavopinicola	SAMN37596494	female	adult	single fly	Thomas Werner	2022-07-01	USA: Olympic Peninsula, WA	R9.4.1, LSK110	dna_r9.4.1_450bps_sup.cfg	NovaSeq S4, 2x150	172437340	529	1548285	22	34.354	35.885	-	1004138	C:98.9%[S:97.7%,D:1.2%],F:0.6%,M:0.5%,n:3285	94650839	1004138	0.010608	502291	492850	98.1204
Drosophila	formosana	15111-1721.00	D.formosana	SAMN37596454	female	adult	lab strain	Scott Pitnick	1962	Malaysia: Kuala Lumpur	R9.4.1, LSK110	dna_r9.4.1_450bps_sup.cfg	NovaSeq S4, 2x150	167892719	988	5886833	6	39.539	39.062	-	-	C:99.3%[S:98.9%,D:0.4%],F:0.5%,M:0.2%,n:3285	-	-	-	-	-	-
Drosophila	fulvimacula	15084-1571.04	D.fulvimacula	SAMN37596447	female	adult	lab strain	Scott Pitnick	1960	Colombia: Amazon, Leticia	R9.4.1, LSK110	dna_r9.4.1_450bps_sup.cfg	NovaSeq S4, 2x150	161239790	240	9663037	6	42.53	42.272	-	-	C:99.6%[S:99.0%,D:0.6%],F:0.3%,M:0.1%,n:3285	-	-	-	-	-	-
Drosophila	fungiperda	Dfug_SHC-C036	D.fungiperda	SAMN37596545	male	adult	single fly	Samuel H. Church	2022-10-12	USA: Upper Waikea Forest Reserve, HI	R10.4.1, LSK114	dna_r10.4.1_e8.2_400bps_sup.cfg	NovaSeq X Plus, 2x150	132210884	315	6143944	8	48.18	47.84	-	692684	C:99.2%[S:98.5%,D:0.7%],F:0.7%,M:0.1%,n:3285	114229769	692684	0.006063	518019	512880	99.008
Drosophila	gaucha	15070-1231.03	D.gaucha	SAMN37596411	male	adult	lab strain	Patrick M. O'Grady	missing	Brazil: Campos do Jordan	R9.4.1, LSK110	dna_r9.4.1_450bps_sup.cfg	NovaSeq S4, 2x150	171837204	469	3971267	12	33.284	33.284	-	-	C:97.6%[S:97.2%,D:0.4%],F:0.3%,M:2.1%,n:3285	-	-	-	-	-	-
Drosophila	glabriapex	Dgla_SHC-C181	D.glabriapex	SAMN37596564	female	adult	single fly	Samuel H. Church	2022-11-01	USA: Na Pali Kona Forest Reserve, HI	R10.4.1, LSK114	dna_r10.4.1_e8.2_400bps_sup.cfg	NovaSeq X Plus, 2x150	135524161	71	15143833	4	48.644	49.654	-	947189	C:99.2%[S:98.6%,D:0.6%],F:0.7%,M:0.1%,n:3285	115904063	947189	0.008172	802965	799145	99.5243
Drosophila	gunungcola	gunungcola_AK-MK	D.gunungcola	SAMN37596422	male	adult	lab strain	Artyom Kopp	missing	missing	R9.4.1, LSK110	dna_r9.4.1_450bps_sup.cfg	NovaSeq S4, 2x150	197111348	105	19456094	4	40.754	40.899	-	-	C:99.7%[S:99.4%,D:0.3%],F:0.2%,M:0.1%,n:3285	-	-	-	-	-	-
Drosophila	hamatofila	15081-1301.08	D.hamatofila	SAMN37596456	female	adult	lab strain	Scott Pitnick	2007	USA: Catalina Island, California	R9.4.1, LSK110	dna_r9.4.1_450bps_sup.cfg	NovaSeq S4, 2x150	172312378	84	25679874	3	44.603	44.495	-	-	C:99.7%[S:99.2%,D:0.5%],F:0.3%,M:0.0%,n:3285	-	-	-	-	-	-
Drosophila	hawaiiensis	Dhaw_DKP	D.hawaiiensis	SAMN37596480	male	adult	single fly	Donald K. Price	2009-12-29	USA: Kukuiopae, Hawaii, HI	R9.4.1, LSK110	dna_r9.4.1_450bps_sup.cfg	NovaSeq S4, 2x150	135035390	258	3222401	13	30.24	30.24	-	461159	C:99.1%[S:98.7%,D:0.4%],F:0.5%,M:0.4%,n:3285	76394219	461159	0.006036	342572	310573	90.6592
Drosophila	helvetica	Dhel_DO21	D.helvetica	SAMN37596464	male	adult	single fly	Darren J. Obbard	2021-08-07	United Kingdom: Penns in the Rocks, East Sussex, England	R9.4.1, LSK110	dna_r9.4.1_450bps_sup.cfg	NovaSeq S4, 2x150	184306181	5671	792072	47	34.724	35.929	-	572404	C:97.7%[S:96.4%,D:1.3%],F:0.8%,M:1.5%,n:3285	112095336	572404	0.005106	384639	378221	98.3314
Drosophila	heteroneura	Dhet_DKP	D.heteroneura	SAMN37596511	female	adult	single fly	Donald K. Price	missing	USA: Hawaii, HI	R10.4.1, LSK114	dna_r10.4.1_e8.2_400bps_sup.cfg	-	138255615	1361	998678	41	-	-	48.908	-	C:98.4%[S:98.0%,D:0.4%],F:0.4%,M:1.2%,n:3285	-	-	-	-	-	-
Drosophila	histrio	Dhis_DO	D.histrio	SAMN37596491	male	adult	single fly	Darren J. Obbard	2021-09-04	United Kingdom: Penns in the Rocks, East Sussex, England	R9.4.1, LSK110	dna_r9.4.1_450bps_sup.cfg	NovaSeq S4, 2x150	221193384	1618	966229	55	24.55	24.55	-	875660	C:98.3%[S:96.8%,D:1.5%],F:0.9%,M:0.8%,n:3285	83807224	875660	0.010448	421998	366596	86.8715
Drosophila	imparisetae	Dimp_SHC-C096	D.imparisetae	SAMN37596531	male	adult	single fly	Samuel H. Church	2022-10-13	USA: Volcanoes National Park, HI	R10.4.1, LSK114	dna_r10.4.1_e8.2_400bps_sup.cfg	NovaSeq X Plus, 2x150	136547435	799	5632516	7	44.57	44.085	-	833802	C:98.9%[S:97.9%,D:1.0%],F:1.0%,M:0.1%,n:3285	91981076	833802	0.009064	620253	612600	98.7661
Drosophila	incognita	Dicg_SHC-C104	D.incognita	SAMN37596538	male	adult	single fly	Samuel H. Church	2022-10-13	USA: Volcanoes National Park, HI	R10.4.1, LSK114	dna_r10.4.1_e8.2_400bps_sup.cfg	NovaSeq X Plus, 2x150	139501700	730	4863250	9	40.348	40.348	-	751420	C:98.8%[S:97.4%,D:1.4%],F:1.1%,M:0.1%,n:3285	104887159	751420	0.007164	590504	583202	98.7634
Drosophila	infuscata	Dinf_SHC-C099	D.infuscata	SAMN37596547	male	adult	single fly	Samuel H. Church	2022-10-13	USA: Volcanoes National Park, HI	R10.4.1, LSK114	dna_r10.4.1_e8.2_400bps_sup.cfg	NovaSeq X Plus, 2x150	154366779	1005	3594937	14	42.405	45.057	-	1189630	C:99.2%[S:98.3%,D:0.9%],F:0.7%,M:0.1%,n:3285	110647550	1189630	0.010751	869187	861706	99.1393
Drosophila	kambysellisi	Dkam_SHC-C100	D.kambysellisi	SAMN37596548	male	adult	single fly	Samuel H. Church	2022-10-13	USA: Volcanoes National Park, HI	R10.4.1, LSK114	dna_r10.4.1_e8.2_400bps_sup.cfg	NovaSeq X Plus, 2x150	150025887	1632	4777679	9	42.738	45.262	-	1000110	C:99.0%[S:98.2%,D:0.8%],F:0.8%,M:0.2%,n:3285	111029982	1000110	0.009007	714546	707198	98.9717
Drosophila	kanekoi	Dkan_CRE	D.kanekoi	SAMN37596434	female	adult	lab strain	Scott Pitnick	missing	missing	R9.4.1, LSK110	dna_r9.4.1_450bps_sup.cfg	NovaSeq S4, 2x150	183788030	778	6638446	9	35.228	35.101	-	-	C:99.6%[S:99.1%,D:0.5%],F:0.3%,M:0.1%,n:3285	-	-	-	-	-	-
Drosophila	kokeensis	Dkok_SHC-C184	D.kokeensis	SAMN37596560	male	adult	single fly	Samuel H. Church	2022-11-02	USA: Kuia Natural Area Reserve, HI	R10.4.1, LSK114	dna_r10.4.1_e8.2_400bps_sup.cfg	NovaSeq X Plus, 2x150	137360078	884	8387460	5	36.535	36.535	-	1074574	C:98.6%[S:97.6%,D:1.0%],F:1.1%,M:0.3%,n:3285	91314974	1074574	0.011767	825835	811757	98.2953
Drosophila	kuntzei	Dkun_DO21	D.kuntzei	SAMN37596468	male	adult	single fly	Darren J. Obbard	2021-09-05	United Kingdom: Penns in the Rocks, East Sussex, England	R9.4.1, LSK110	dna_r9.4.1_450bps_sup.cfg	NovaSeq S4, 2x150	171842863	2062	2277826	21	32.505	32.505	-	778577	C:99.2%[S:98.4%,D:0.8%],F:0.5%,M:0.3%,n:3285	87376407	778577	0.00891	532867	517594	97.1338
Drosophila	lacicola	15010-0991.12	D.lacicola	SAMN37596438	female	adult	lab strain	Scott Pitnick	1947	USA: Fenske Lake, Minnesota	R9.4.1, LSK110	dna_r9.4.1_450bps_sup.cfg	NovaSeq S4, 2x150	175880992	366	7152290	5	38.24	37.885	-	-	C:98.8%[S:98.1%,D:0.7%],F:1.1%,M:0.1%,n:3285	-	-	-	-	-	-
Drosophila	leonis	15081-1395.01	D.leonis	SAMN37596445	female	adult	lab strain	Scott Pitnick	1992	Mexico: Huahuapan de Leon/Izu de Matamoros,Puebla	R9.4.1, LSK110	dna_r9.4.1_450bps_sup.cfg	NovaSeq S4, 2x150	180780699	1172	7904563	8	34.552	34.44	-	-	C:99.5%[S:98.7%,D:0.8%],F:0.4%,M:0.1%,n:3285	-	-	-	-	-	-
Dichaetophora	lindae	Dlnd_MT57	D.lindae	SAMN37596585	female	adult	single fly	Masanori J. Toda	2012-10-16	Japan: Kamou-cho, Kagoshima Pref.	-	-	NovaSeq X Plus, 2x150	233076375	619036	609	80345	-	-	-	-	C:38.6%[S:36.4%,D:2.2%],F:34.4%,M:27.0%,n:3285	-	-	-	-	-	-
Drosophila	longiperda	Dlon_SHC-C139	D.longiperda	SAMN37596544	female	adult	single fly	Samuel H. Church	2022-10-25	USA: Pu'u Maka'ala Natural Area Reserve, HI	R10.4.1, LSK114	dna_r10.4.1_e8.2_400bps_sup.cfg	NovaSeq X Plus, 2x150	134214776	192	5374872	8	45.897	46.794	-	1486270	C:98.6%[S:97.7%,D:0.9%],F:1.2%,M:0.2%,n:3285	112082411	1486270	0.01326	999578	991102	99.152
Drosophila	lutescens	14022-0271.00	D.lutescens	SAMN37596451	female	adult	lab strain	Scott Pitnick	1976	Japan: Mito, Honshu	R9.4.1, LSK110	dna_r9.4.1_450bps_sup.cfg	NovaSeq S4, 2x150	186166801	1269	884233	49	31.783	31.264	-	-	C:99.5%[S:98.8%,D:0.7%],F:0.5%,M:0.0%,n:3285	-	-	-	-	-	-
Drosophila	macrospina	Dmax_TW21	D.macrospina	SAMN37596471	female	adult	single fly	Thomas Werner	2021-06-01	USA: Huron Mountains, MI	R9.4.1, LSK110	dna_r9.4.1_450bps_sup.cfg	NovaSeq S4, 2x150	143058898	623	4884485	11	24.97	26.183	-	825401	C:99.2%[S:98.8%,D:0.4%],F:0.4%,M:0.4%,n:3285	72978216	825372	0.011309	740792	195618	26.4066
Drosophila	macrothrix	Dmac_SHC-C051	D.macrothrix	SAMN37596567	male	adult	single fly	Samuel H. Church	2022-10-05	USA: Volcanoes National Park, HI	R10.4.1, LSK114	dna_r10.4.1_e8.2_400bps_sup.cfg	NovaSeq X Plus, 2x150	136888118	607	14764769	4	42.944	42.944	-	374294	C:99.4%[S:98.9%,D:0.5%],F:0.4%,M:0.2%,n:3285	110708809	374294	0.00338	321225	318127	99.0356
Drosophila	maculinotata	Dmct_TK	D.maculinotata	SAMN37596432	male	adult	lab strain	Toru Katoh	2011-09-23	Japan: Shiga Kogen	R9.4.1, LSK110	dna_r9.4.1_450bps_sup.cfg	NovaSeq S4, 2x150	183916135	757	6259545	7	37.566	37.061	-	-	C:98.6%[S:98.1%,D:0.5%],F:0.2%,M:1.2%,n:3285	-	-	-	-	-	-
Drosophila	mayaguana	15081-1397.00	D.mayaguana	SAMN37596436	female	adult	lab strain	Scott Pitnick	1985	United Kingdom: Beef Island, Tortola	R9.4.1, LSK110	dna_r9.4.1_450bps_sup.cfg	NovaSeq S4, 2x150	151052993	146	11221910	5	44.711	44.175	-	-	C:99.7%[S:99.2%,D:0.5%],F:0.3%,M:0.0%,n:3285	-	-	-	-	-	-
Drosphila	melanocephala	Dmln_DKP	D.melanocephala	SAMN37596475	male	adult	single fly	Donald K. Price	2010-12-01	USA: Waikamoi Flumi, Maui, HI	R9.4.1, LSK110	dna_r9.4.1_450bps_sup.cfg	NovaSeq S4, 2x150	145369347	763	1807593	23	33.925	35.293	-	755729	C:98.8%[S:98.3%,D:0.5%],F:0.5%,M:0.7%,n:3285	108422034	755729	0.00697	436400	428066	98.0903
Drosophila	melanogaster	14021-0231.36	D.melanogaster	SAMN37596497	male	adult	lab strain	R. Scott Hawley	missing	missing	R10.4.1, LSK114	dna_r10.4.1_e8.2_400bps_sup.cfg	NCBI	142078093	50	25438398	3	43	46.043		-	C:99.6%[S:99.2%,D:0.4%],F:0.3%,M:0.1%,n:3285	-	-	-	-	-	-
Drosophila	melanosoma	Dmls_SHC-C174	D.melanosoma	SAMN37596561	female	adult	single fly	Samuel H. Church	2022-11-02	USA: Kuia Natural Area Reserve, HI	R10.4.1, LSK114	dna_r10.4.1_e8.2_400bps_sup.cfg	NovaSeq X Plus, 2x150	133327004	211	3981990	12	44.132	46.054	-	957415	C:99.3%[S:98.7%,D:0.6%],F:0.6%,M:0.1%,n:3285	85571695	957415	0.011188	761108	755294	99.2361
Drosophila	melanosoma	Dmls_SHC-C177	D.melanosoma	SAMN37596562	male	adult	single fly	Samuel H. Church	2022-11-01	USA: Koke'e State Park, HI	R10.4.1, LSK114	dna_r10.4.1_e8.2_400bps_sup.cfg	NovaSeq X Plus, 2x150	133151279	395	3753840	11	45.736	47.435	-	1191162	C:99.4%[S:98.7%,D:0.7%],F:0.5%,M:0.1%,n:3285	113252843	1191162	0.010517	890283	882872	99.1676
Drosophila	mercatorum	15082-1511.00	D.mercatorum	SAMN37596414	male	adult	lab strain	Patrick M. O'Grady	missing	Brazil: Praia Grande, Sao Paulo	R9.4.1, LSK110	dna_r9.4.1_450bps_sup.cfg	NovaSeq S4, 2x150	156146974	44	9372816	5	38.247	39.671	-	-	C:99.6%[S:99.3%,D:0.3%],F:0.3%,M:0.1%,n:3285	-	-	-	-	-	-
Drosophila	meridiana	15081-1331.00	D.meridiana	SAMN37596417	male	adult	lab strain	Patrick M. O'Grady	missing	USA: Palmetto Sate Park, TX	R9.4.1, LSK110	dna_r9.4.1_450bps_sup.cfg	NovaSeq S4, 2x150	190589592	225	7945430	7	30.157	31.484	-	-	C:99.6%[S:99.0%,D:0.6%],F:0.3%,M:0.1%,n:3285	-	-	-	-	-	-
Drosophila	meridionalis	15081-1344.00	D.meridionalis	SAMN37596448	female	adult	lab strain	Scott Pitnick	1958	Brazil: Angra dos Reis	R9.4.1, LSK110	dna_r9.4.1_450bps_sup.cfg	NovaSeq S4, 2x150	175405655	68	17766643	5	48.558	47.901	-	-	C:99.5%[S:99.1%,D:0.4%],F:0.3%,M:0.2%,n:3285	-	-	-	-	-	-
Drosophila	merina	merina_AK-JD	D.merina	SAMN37596423	male	adult	lab strain	Artyom Kopp	missing	missing	R9.4.1, LSK110	dna_r9.4.1_450bps_sup.cfg	NovaSeq S4, 2x150	193262168	102	22261538	4	33.499	40.033	-	-	C:99.6%[S:99.1%,D:0.5%],F:0.3%,M:0.1%,n:3285	-	-	-	-	-	-
Drosophila	mettleri	15081-1502.00	D.mettleri	SAMN37596444	female	adult	lab strain	Scott Pitnick	1983	USA: Organ Pipe National Monument, Arizona	R9.4.1, LSK110	dna_r9.4.1_450bps_sup.cfg	NovaSeq S4, 2x150	152340797	171	20225147	4	39.433	39.075	-	-	C:99.4%[S:99.1%,D:0.3%],F:0.5%,M:0.1%,n:3285	-	-	-	-	-	-
Drosophila	mimetica	mimetica_AK	D.mimetica	SAMN37596428	male	adult	lab strain	Artyom Kopp	missing	Brunei	R9.4.1, LSK110	dna_r9.4.1_450bps_sup.cfg	NovaSeq S4, 2x150	171388303	30	31092300	3	32.869	32.869	-	-	C:98.8%[S:98.4%,D:0.4%],F:0.2%,M:1.0%,n:3285	-	-	-	-	-	-
Drosophila	mimica	Dmic_SHC-C044	D.mimica	SAMN37596549	male	adult	single fly	Samuel H. Church	2022-10-05	USA: Volcanoes National Park, HI	R10.4.1, LSK114	dna_r10.4.1_e8.2_400bps_sup.cfg	NovaSeq X Plus, 2x150	142248586	1271	5000283	8	41.89	58.163	-	1052662	C:99.1%[S:98.4%,D:0.7%],F:0.7%,M:0.2%,n:3285	107575790	1052662	0.009785	769433	763038	99.1689
Drosophila	miranda	Dmir_TW22	D.miranda	SAMN37596492	female	adult	single fly	Thomas Werner	2021-07-01	USA: Olympic Peninsula, WA	R9.4.1, LSK110	dna_r9.4.1_450bps_sup.cfg	NovaSeq S4, 2x150	167531964	473	31161471	3	34.868	41.019	-	509155	C:98.3%[S:96.9%,D:1.4%],F:1.6%,M:0.1%,n:3285	99327059	509155	0.005126	390334	376499	96.4556
Drosophila	monieri	monieri_AK-JD	D.monieri	SAMN37596424	male	adult	lab strain	Artyom Kopp	missing	missing	R9.4.1, LSK110	dna_r9.4.1_450bps_sup.cfg	NovaSeq S4, 2x150	173474366	123	6771795	7	33.603	43.975	-	-	C:99.1%[S:98.6%,D:0.5%],F:0.5%,M:0.4%,n:3285	-	-	-	-	-	-
Drosophila	montana	Dmon_MK-O21	D.montana	SAMN37596495	female	adult	single fly	Maaria Kankare	2002	Finland: Oulanka	R9.4.1, LSK110	dna_r9.4.1_450bps_sup.cfg	NovaSeq S4, 2x150	166842547	2747	340449	135	34.752	37.886	-	924441	C:98.1%[S:97.3%,D:0.8%],F:0.3%,M:1.6%,n:3285	-	-	-	-	-	-
Drosophila	montana	Dmon_TW-CO22-7	D.montana	SAMN37596575	male	adult	single fly	Thomas Werner	2022-07-01	United States: Flatiron Campground, CO	R10.4.1, LSK114	dna_r10.4.1_e8.2_400bps_sup.cfg	NovaSeq X Plus, 2x150	191706396	3337	1323835	30	40.833	42.629	-	1053269	C:99.5%[S:98.7%,D:0.8%],F:0.5%,M:0.0%,n:3285	104177788	924441	0.008873	457458	447035	97.7215
Drosophila	mulleri	15081-1331.00	D.mulleri	SAMN37596412	male	adult	lab strain	Patrick M. O'Grady	missing	USA: Palmetto State Park, TX	R9.4.1, LSK110	dna_r9.4.1_450bps_sup.cfg	NovaSeq S4, 2x150	159709662	178	7964008	5	34.868	41.019	-	-	C:98.7%[S:98.2%,D:0.5%],F:0.2%,M:1.1%,n:3285	121208698	1053269	0.008689	707702	696710	98.4468
Drosophila	multiciliata	Dmlt_SHC-C078	D.multiciliata	SAMN37596543	male	adult	single fly	Samuel H. Church	2022-10-18	USA: Upper Waikea Forest Reserve, HI	R10.4.1, LSK114	dna_r10.4.1_e8.2_400bps_sup.cfg	NovaSeq X Plus, 2x150	132171797	600	13307071	4	41.578	41.578	-	1027620	C:99.3%[S:98.7%,D:0.6%],F:0.6%,M:0.1%,n:3285	105473599	1027620	0.009742	743255	735032	98.8937
Drosophila	neoperkinsi	Dnpe_DKP	D.neoperkinsi	SAMN37596510	male	adult	single fly	Donald K. Price	missing	USA: HI	R10.4.1, LSK114	dna_r10.4.1_e8.2_400bps_sup.cfg	-	134062126	10455	24115	1563	-	-	47.572	-	C:91.3%[S:89.7%,D:1.6%],F:0.6%,M:8.1%,n:3285	-	-	-	-	-	-
Drosophila	neotestacea	Dnet_TW22	D.neotestacea	SAMN37596488	female	adult	single fly	Thomas Werner	2022-07-01	USA: LL Stub Stewart State Park, OR	R9.4.1, LSK110	dna_r9.4.1_450bps_sup.cfg	NovaSeq S4, 2x150	161338693	880	2465813	19	32.399	32.399	-	1077394	C:99.3%[S:98.7%,D:0.6%],F:0.5%,M:0.2%,n:3285	91111928	1077394	0.011824	713859	684051	95.8244
Drosophila	neutralis	Dneu_SHC-C107	D.neutralis	SAMN37596539	male	adult	single fly	Samuel H. Church	2022-10-13	USA: Volcanoes National Park, HI	R10.4.1, LSK114	dna_r10.4.1_e8.2_400bps_sup.cfg	NovaSeq X Plus, 2x150	145644896	575	5990569	7	43.929	43.816	-	933745	C:99.0%[S:97.7%,D:1.3%],F:0.9%,M:0.1%,n:3285	115633742	933745	0.008075	748570	742020	99.125
Drosophila	nigricruria	15081-1381.06	D.nigricruria	SAMN37596453	female	adult	lab strain	Scott Pitnick	2004	Mexico: El Tuito, Jalisco	R9.4.1, LSK110	dna_r9.4.1_450bps_sup.cfg	NovaSeq S4, 2x150	176748853	236	12253321	5	39.893	39.777	-	-	C:99.6%[S:99.1%,D:0.5%],F:0.3%,M:0.1%,n:3285	-	-	-	-	-	-
Drosophila	nigritarsus	Dnit_SHC-C060	D.nigritarsus	SAMN37596532	male	adult	single fly	Samuel H. Church	2022-10-06	USA: Ola'a Forest Reserve, HI	R10.4.1, LSK114	dna_r10.4.1_e8.2_400bps_sup.cfg	NovaSeq X Plus, 2x150	167178171	976	6580780	6	25.11	28.136	-	414573	C:98.6%[S:97.1%,D:1.5%],F:1.2%,M:0.2%,n:3285	70059758	414573	0.005917	334015	326837	97.851
Dettopsomyia	nigrovittata	Deni_MT38	D.nigrovittata	SAMN37596592	female	adult	single fly	Masanori J. Toda	2012-06-01	Japan: Matsuyama, Ehime Pref.	-	-	NovaSeq X Plus, 2x150	258231948	672249	640	78872	-	-	-	-	C:50.2%[S:49.3%,D:0.9%],F:25.8%,M:24.0%,n:3285	-	-	-	-	-	-
Drosophila	niveifrons	DS 71	D.niveifrons	SAMN37596504	female	adult	lab strain	Jan Hrcek	2022	Australia: Dinden, Queensland	R10.4.1, LSK114	dna_r10.4.1_e8.2_400bps_sup.cfg	NovaSeq X Plus, 2x150	153014204	75	14497174	3	32.032	31.982	-	-	C:99.5%[S:99.0%,D:0.5%],F:0.3%,M:0.2%,n:3285	-	-	-	-	-	-
Drosophila	nr fundita	Dnrfun_SHC-C102	D.nr fundita	SAMN37596535	male	adult	single fly	Samuel H. Church	2022-10-13	USA: Volcanoes National Park, HI	R10.4.1, LSK114	dna_r10.4.1_e8.2_400bps_sup.cfg	NovaSeq X Plus, 2x150	136603901	1193	3946148	9	39.655	39.655	-	920457	C:98.1%[S:97.0%,D:1.1%],F:1.4%,M:0.5%,n:3285	83058314	920457	0.011082	624065	616952	98.8602
Drosophila	nr medialis 2	Dnrmed2_SHC-C101	D.nr medialis 2	SAMN37596533	male	adult	single fly	Samuel H. Church	2022-10-13	USA: Volcanoes National Park, HI	R10.4.1, LSK114	dna_r10.4.1_e8.2_400bps_sup.cfg	NovaSeq X Plus, 2x150	137750540	440	7069007	6	44.41	45.855	-	657647	C:98.9%[S:97.7%,D:1.2%],F:0.9%,M:0.2%,n:3285	93303485	657647	0.007048	526820	520541	98.8081
Drosophila	nr medialis 3	Dnrmed3_DKP	D.nr medialis 3	SAMN37596486	female	adult	single fly	Donald K. Price	2022-01-01	USA: Tom's Trail, HI	R9.4.1, LSK110	dna_r9.4.1_450bps_sup.cfg	NovaSeq S4, 2x150	136698498	334	3480823	16	25.896	27.446		554460	C:98.7%[S:97.4%,D:1.3%],F:1.0%,M:0.3%,n:3285	72849321	554460	0.007611	527930	131102	24.8332
Drosophila	nr. perissopoda 1	Dnrprs1_SHC-C186	D.nr. perissopoda 1	SAMN37596557	male	adult	single fly	Samuel H. Church	2022-11-02	USA: Kuia Natural Area Reserve, HI	R10.4.1, LSK114	dna_r10.4.1_e8.2_400bps_sup.cfg	NovaSeq X Plus, 2x150	141321204	1034	1847206	22	43.613	44.28	-	843873	C:98.5%[S:97.7%,D:0.8%],F:1.2%,M:0.3%,n:3285	112273622	843873	0.007516	678259	673799	99.3424
Drosophila	nr. perissopoda 5	Dnrprs5_SHC-C167	D.nr. perissopoda 5	SAMN37596558	male	adult	single fly	Samuel H. Church	2022-11-01	USA: Na Pali Kona Forest Resrve, HI	R10.4.1, LSK114	dna_r10.4.1_e8.2_400bps_sup.cfg	NovaSeq X Plus, 2x150	137240638	851	5302149	9	41.191	41.191	-	929609	C:98.6%[S:97.7%,D:0.9%],F:1.2%,M:0.2%,n:3285	102624850	929609	0.009058	754957	747959	99.0731
Drosophila	ochracea	Doch_DKP	D.ochracea	SAMN37596478	male	adult	single fly	Donald K. Price	2009-08-06	USA: Hionamoa Gulch, Hawaii, HI	R9.4.1, LSK110	dna_r9.4.1_450bps_sup.cfg	NovaSeq S4, 2x150	136309676	711	4312085	11	32.289	30.458	-	383291	C:99.0%[S:98.5%,D:0.5%],F:0.5%,M:0.5%,n:3285	79199426	383291	0.004839	287540	277660	96.564
Drosophila	ochracea	Doch_SHC-C070	D.ochracea	SAMN37596550	male	adult	single fly	Samuel H. Church	2022-10-13	USA: Volcanoes National Park, HI	R10.4.1, LSK114	dna_r10.4.1_e8.2_400bps_sup.cfg	NovaSeq X Plus, 2x150	135306413	64	13012772	4	46.636	46.636	-	571022	C:99.4%[S:98.9%,D:0.5%],F:0.5%,M:0.1%,n:3285	90334242	571022	0.006321	460998	457591	99.261
Drosophila	pallidosa	nou 88	D.pallidosa	SAMN37596437	female	adult	lab strain	Scott Pitnick	missing	missing	R9.4.1, LSK110	dna_r9.4.1_450bps_sup.cfg	NovaSeq S4, 2x150	153406098	8619	111022	271	31.272	35.069	-	-	C:99.1%[S:98.2%,D:0.9%],F:0.3%,M:0.6%,n:3285	-	-	-	-	-	-
Drosophila	paracracens	Dpcn_SHC-C089	D.paracracens	SAMN37596536	male	adult	single fly	Samuel H. Church	2022-10-18	USA: Upper Waikea Forest Reserve, HI	R10.4.1, LSK114	dna_r10.4.1_e8.2_400bps_sup.cfg	NovaSeq X Plus, 2x150	136672539	1077	8026734	6	44.41	45.324	-	716316	C:98.8%[S:97.9%,D:0.9%],F:1.0%,M:0.2%,n:3285	93055058	716316	0.007697	548363	542823	98.9897
Drosophila	paramelanica	Dpam_TW21	D.paramelanica	SAMN37596472	female	adult	single fly	Thomas Werner	2021-08-01	USA: Huron Mountains, MI	R9.4.1, LSK110	dna_r9.4.1_450bps_sup.cfg	NovaSeq S4, 2x150	145052346	690	5600682	8	33.007	41.932	-	1315275	C:99.2%[S:98.8%,D:0.4%],F:0.6%,M:0.2%,n:3285	107104633	1315275	0.01228	692860	673741	97.2406
Drosophila	paranaensis	15082-1541.00	D.paranaensis	SAMN37596416	male	adult	lab strain	Patrick M. O'Grady	1956	Colombia: Villavicencio	R9.4.1, LSK110	dna_r9.4.1_450bps_sup.cfg	NovaSeq S4, 2x150	162676536	258	13000432	4	36.198	37.776	-	-	C:99.3%[S:98.8%,D:0.5%],F:0.4%,M:0.3%,n:3285	-	-	-	-	-	-
Drosophila	parthenogenetica	15181-2221.03	D.parthenogenetica	SAMN37596455	female	adult	lab strain	Scott Pitnick	2004	Mexico: San Francisco, Nayarit	R9.4.1, LSK110	dna_r9.4.1_450bps_sup.cfg	NovaSeq S4, 2x150	159568595	278	9363011	7	43.941	43.214	-	-	C:99.5%[S:99.0%,D:0.5%],F:0.2%,M:0.3%,n:3285	-	-	-	-	-	-
Drosophila	paucipuncta	Dppn_DKP	D.paucipuncta	SAMN37596496	male	adult	single fly	Donald K. Price	missing	USA: HI	R9.4.1, LSK110	dna_r9.4.1_450bps_sup.cfg	NCBI	148937204	334	32042612	2	25.725	25.643	-	-	C:99.5%[S:99.1%,D:0.4%],F:0.4%,M:0.1%,n:3285	-	-	-	-	-	-
Drosophila	pegasa	15081-1398.11	D.pegasa	SAMN37596498	male	adult	lab strain	Scott Pitnick	missing	Mexico: Zapotitlan, Puebla	R10.4.1, LSK114	dna_r10.4.1_e8.2_400bps_sup.cfg	NovaSeq X Plus, 2x150	157956412	642	7245279	6	37.727	38.101	-	-	C:99.7%[S:99.2%,D:0.5%],F:0.2%,M:0.1%,n:3285	-	-	-	-	-	-
Drosophila	peninsularis	15081-1401.00	D.peninsularis	SAMN37596420	male	adult	lab strain	Patrick M. O'Grady	missing	Puerto Rico: Rio Piedras Experimental Station.	R9.4.1, LSK110	dna_r9.4.1_450bps_sup.cfg	NovaSeq S4, 2x150	153065513	90	8422728	7	38.462	38.462	-	-	C:99.4%[S:98.9%,D:0.5%],F:0.6%,M:0.0%,n:3285	-	-	-	-	-	-
Drosophila	percnosoma	Dpes_SHC-C008	D.percnosoma	SAMN37596540	male	adult	single fly	Samuel H. Church	2022-10-10	USA: Pu'u Maka'ala Natural Area Reserve, HI	R10.4.1, LSK114	dna_r10.4.1_e8.2_400bps_sup.cfg	NovaSeq X Plus, 2x150	138081886	797	2688829	14	42.25	44.027	-	721151	C:98.5%[S:97.2%,D:1.3%],F:1.1%,M:0.4%,n:3285	90825267	721151	0.007939	492855	486407	98.6917
Drosophila	phalerata	Dpha_DO21	D.phalerata	SAMN37596465	female	adult	single fly	Darren J. Obbard	2021-09-05	United Kingdom: Penns in the Rocks, East Sussex, England	R9.4.1, LSK110	dna_r9.4.1_450bps_sup.cfg	NovaSeq S4, 2x150	203911311	2100	677126	79	27.586	27.637	-	1098627	C:96.6%[S:95.0%,D:1.6%],F:0.6%,M:2.8%,n:3285	116672817	1098627	0.009416	625437	174471	27.8959
Drosophila	picticornis	Dpic_SHC-C172	D.picticornis	SAMN37596565	female	adult	single fly	Samuel H. Church	2022-11-02	USA: Koke'e State Park, HI	R10.4.1, LSK114	dna_r10.4.1_e8.2_400bps_sup.cfg	NovaSeq X Plus, 2x150	137208866	524	24269455	3	44.086	48.729	-	890050	C:99.5%[S:99.1%,D:0.4%],F:0.5%,M:0.0%,n:3285	91941280	890050	0.00968	702605	697803	99.3165
Drosophila	planitibia	Dpla_DKP	D.planitibia	SAMN37596479	female	adult	single fly	Donald K. Price	missing	USA: East Maui, HI	R9.4.1, LSK110	dna_r9.4.1_450bps_sup.cfg	NovaSeq S4, 2x150	134152801	122	4000884	10	29.884	29.625	-	473323	C:98.6%[S:98.1%,D:0.5%],F:0.5%,M:0.9%,n:3285	39957564	473323	0.011845	356786	309668	86.7938
Drosophila	prostipennis	14022-0291.00	D.prostipennis	SAMN37596450	female	adult	lab strain	Scott Pitnick	1968	Taiwan: Wulai	R9.4.1, LSK110	dna_r9.4.1_450bps_sup.cfg	NovaSeq S4, 2x150	194385441	8163	502352	67	31.341	30.962	-	-	C:98.2%[S:97.0%,D:1.2%],F:1.8%,M:0.0%,n:3285	-	-	-	-	-	-
Drosophila	pseudotakahashii	PH 171	D.pseudotakahashii	SAMN37596505	female	adult	lab strain	Jan Hrcek	2018	Australia: Paluma, Queensland	R10.4.1, LSK114	dna_r10.4.1_e8.2_400bps_sup.cfg	NovaSeq X Plus, 2x150	191280646	290	5880140	9	39.667	40.251	-	-	C:99.6%[S:99.1%,D:0.5%],F:0.3%,M:0.1%,n:3285	-	-	-	-	-	-
Drosophila	pseudotalamancana	15040-1191.00	D.pseudotalamancana	SAMN37596419	male	adult	lab strain	Patrick M. O'Grady	1955	El Salvador: San Salvador	R9.4.1, LSK110	dna_r9.4.1_450bps_sup.cfg	NovaSeq S4, 2x150	132638452	1249	740092	59	36.474	40.244	-	-	C:94.8%[S:94.4%,D:0.4%],F:0.3%,M:4.9%,n:3285	-	-	-	-	-	-
Drosophila	pullipes	Dpul_DKP	D.pullipes	SAMN37596482	male	adult	single fly	Donald K. Price	2010-11-18	USA: Army Rd, Hawaii, HI	R9.4.1, LSK110	dna_r9.4.1_450bps_sup.cfg	NovaSeq S4, 2x150	134422997	664	1951204	18	36.026	36.278	-	224321	C:98.9%[S:98.3%,D:0.6%],F:0.6%,M:0.5%,n:3285	90899541	224321	0.002467	156976	89555	57.0501
Drosophila	putrida	Dput_TW21	D.putrida	SAMN37596467	male	adult	single fly	Thomas Werner	2021-06-01	USA: Huron Mountains, MI	R9.4.1, LSK110	dna_r9.4.1_450bps_sup.cfg	NovaSeq S4, 2x150	150775697	1159	3315485	13	31.038	31.038	-	1410216	C:99.3%[S:98.7%,D:0.6%],F:0.5%,M:0.2%,n:3285	100745674	1410216	0.013997	772262	749006	96.9886
Drosophila	quasianomalipes	Dqus_DKP	D.quasianomalipes	SAMN37596485	male	adult	single fly	Donald K. Price	2010-01-24	USA: Nualolo Trail, Kauai, HI	R9.4.1, LSK110	dna_r9.4.1_450bps_sup.cfg	NovaSeq S4, 2x150	159761135	755	1319094	31	29.09	29.012	-	479169	C:97.7%[S:97.0%,D:0.7%],F:0.9%,M:1.4%,n:3285	35117248	479169	0.013644	178530	13332	7.46765
Drosophila	quinaria	Dqui_CRE	D.quinaria	SAMN37596457	female	adult	lab strain	Scott Pitnick	missing	missing	R9.4.1, LSK110	dna_r9.4.1_450bps_sup.cfg	NovaSeq S4, 2x150	190504675	635	8437828	7	32.594	32.13	-	-	C:98.6%[S:97.9%,D:0.7%],F:1.4%,M:0.0%,n:3285	-	-	-	-	-	-
Drosophila	recens	Drec_TW22	D.recens	SAMN37596493	female	adult	single fly	Thomas Werner	2022-07-01	USA: Huron Mountains, MI	R9.4.1, LSK110	dna_r9.4.1_450bps_sup.cfg	NovaSeq S4, 2x150	220825164	4641	120551	411	35.135	35.347	-	2063822	C:97.8%[S:91.7%,D:6.1%],F:0.8%,M:1.4%,n:3285	134354465	2063822	0.015361	700804	686449	97.9516
Drosophila	rellima	Drll_TW22	D.rellima	SAMN37596514	female	adult	single fly	Thomas Werner	2022-07-01	USA: LL Stub Stewart State Park, OR	R10.4.1, LSK114	dna_r10.4.1_e8.2_400bps_sup.cfg	NovaSeq X Plus, 2x150	153024811	898	6047347	7	32.891	34.951	-	422777	C:99.4%[S:98.9%,D:0.5%],F:0.4%,M:0.2%,n:3285	87537001	422777	0.004829	316942	86532	27.3022
Drosophila	repleta	15084-1611.06	D.repleta	SAMN37596499	male	adult	lab strain	Scott Pitnick	missing	Cuba: Siboney	R10.4.1, LSK114	dna_r10.4.1_e8.2_400bps_sup.cfg	-	170578868	353	4643569	9	-	-	40.038	-	C:99.5%[S:99.1%,D:0.4%],F:0.4%,M:0.1%,n:3285	-	-	-	-	-	-
Drosophila	robusta	Drob_TW21	D.robusta	SAMN37596470	female	adult	single fly	Thomas Werner	2021-08-01	USA: Huron Mountains, MI	R9.4.1, LSK110	dna_r9.4.1_450bps_sup.cfg	NovaSeq S4, 2x150	162539374	606	11166795	5	27.867	27.431	-	635023	C:99.5%[S:99.0%,D:0.5%],F:0.4%,M:0.1%,n:3285	56217949	635023	0.011295	364416	96646	26.5208
Drosophila	rubida	PH 161	D.rubida	SAMN37596506	female	adult	lab strain	Jan Hrcek	2017	Australia: Paluma, Queensland	R10.4.1, LSK114	dna_r10.4.1_e8.2_400bps_sup.cfg	NovaSeq X Plus, 2x150	138863325	31	26394667	3	45.525	45.525	-	-	C:99.4%[S:99.1%,D:0.3%],F:0.5%,M:0.1%,n:3285	-	-	-	-	-	-
Drosophila	seclusa	Dscl_SHC-C011	D.seclusa	SAMN37596529	male	adult	single fly	Samuel H. Church	2022-10-10	USA: Pu'u Maka'ala Natural Area Reserve, HI	R10.4.1, LSK114	dna_r10.4.1_e8.2_400bps_sup.cfg	NovaSeq X Plus, 2x150	135676904	916	3931036	11	39.902	40.937	-	692391	C:97.9%[S:96.7%,D:1.2%],F:1.4%,M:0.7%,n:3285	89573289	692391	0.007729	512400	507088	98.9633
Drosophila	serrata	PLE 108	D.serrata	SAMN37596508	female	adult	lab strain	Jan Hrcek	2017	Australia: Paluma, Queensland	R10.4.1, LSK114	dna_r10.4.1_e8.2_400bps_sup.cfg	NovaSeq X Plus, 2x150	174651249	396	3746959	12	34.908	34.917	-	-	C:99.6%[S:99.0%,D:0.6%],F:0.3%,M:0.1%,n:3285	-	-	-	-	-	-
Drosophila	setosimentum	Dset_SHC-C195	D.setosimentum	SAMN37596566	female	adult	single fly	Samuel H. Church	2022-11-09	USA: Pu'u Maka'ala Natural Area Reserve, HI	R10.4.1, LSK114	dna_r10.4.1_e8.2_400bps_sup.cfg	NovaSeq X Plus, 2x150	136911074	97	22604783	3	41.869	41.869	-	660599	C:99.4%[S:99.0%,D:0.4%],F:0.5%,M:0.1%,n:3285	111325994	660599	0.005933	581115	575846	99.0933
Drosophila	siamana	15111-1741.00	D.siamana	SAMN37596426	male	adult	lab strain	Artyom Kopp	1968	Cambodia: Siem Reap	R9.4.1, LSK110	dna_r9.4.1_450bps_sup.cfg	NovaSeq S4, 2x150	149801888	171	5470436	4	28.518	28.457	-	-	C:98.8%[S:98.2%,D:0.6%],F:0.9%,M:0.3%,n:3285	-	-	-	-	-	-
Drosophila	silvestris	Dsil_DKP	D.silvestris	SAMN37596484	male	adult	single fly	Donald K. Price	missing	USA: HI	R9.4.1, LSK110	dna_r9.4.1_450bps_sup.cfg	NovaSeq S4, 2x150	139756479	181	7286698	6	31.782	31.47	-	377966	C:99.5%[S:99.0%,D:0.5%],F:0.5%,M:0.0%,n:3285	45092328	377966	0.008382	237754	79001	33.228
Drosophila	sordidapex	Dsrd_SHC-C027	D.sordidapex	SAMN37596541	male	adult	single fly	Samuel H. Church	2022-10-05	USA: Volcanoes National Park, HI	R10.4.1, LSK114	dna_r10.4.1_e8.2_400bps_sup.cfg	NovaSeq X Plus, 2x150	139085443	1482	3193695	14	40.378	40.378	-	912005	C:98.6%[S:97.4%,D:1.2%],F:1.1%,M:0.3%,n:3285	104874389	912005	0.008696	706750	698729	98.8651
Drosophila	sordidula	15020-1121.01	D.sordidula	SAMN37596458	female	adult	lab strain	Scott Pitnick	1965	Japan: Sugadaira	R9.4.1, LSK110	dna_r9.4.1_450bps_sup.cfg	NovaSeq S4, 2x150	166348895	385	8644452	7	38.776	38.452	-	-	C:99.5%[S:99.0%,D:0.5%],F:0.5%,M:0.0%,n:3285	-	-	-	-	-	-
Drosophila	stalkeri	15081-1451.00	D.stalkeri	SAMN37596440	female	adult	lab strain	Scott Pitnick	missing	USA: Saint Petersburg, FL	R9.4.1, LSK110	dna_r9.4.1_450bps_sup.cfg	NovaSeq S4, 2x150	162897099	226	29995461	3	39.824	40.363	-	-	C:99.7%[S:99.4%,D:0.3%],F:0.2%,M:0.1%,n:3285	-	-	-	-	-	-
Drosophila	suboccidentalis	Dsuo_TW22	D.suboccidentalis	SAMN37596515	female	adult	single fly	Thomas Werner	2022-07-01	USA: Flatiron Campground, CO	R10.4.1, LSK114	dna_r10.4.1_e8.2_400bps_sup.cfg	NovaSeq X Plus, 2x150	182989171	2804	518160	79	27.069	27.198	-	1451043	C:95.2%[S:94.2%,D:1.0%],F:4.6%,M:0.2%,n:3285	108403831	1451043	0.013385	660015	162561	24.6299
Drosophila	subquinaria	Dsqu_TW22	D.subquinaria	SAMN37596513	female	adult	single fly	Thomas Werner	2022-07-01	USA: LL Stub Stewart State Park, OR	R10.4.1, LSK114	dna_r10.4.1_e8.2_400bps_sup.cfg	NovaSeq X Plus, 2x150	194544650	3302	236195	198	34.919	35.275	-	1649610	C:93.9%[S:91.6%,D:2.3%],F:6.0%,M:0.1%,n:3285	124341156	1649610	0.013266	744561	732025	98.3163
Drosophila	subsilvestris	Dsus_DO21	D.subsilvestris	SAMN37596459	female	adult	single fly	Darren J. Obbard	2021-08-07	United Kingdom: Penns in the Rocks, East Sussex, England	R9.4.1, LSK110	dna_r9.4.1_450bps_sup.cfg	NovaSeq S4, 2x150	162767741	2305	3560445	13	31.278	35.167	-	410326	C:99.5%[S:98.5%,D:1.0%],F:0.3%,M:0.2%,n:3285	93175591	410326	0.004403	287526	268351	93.331
Drosophila	tanythrix	Dtan_DKP	D.tanythrix	SAMN37596469	male	adult	single fly	Donald K. Price	2022-01-01	USA: Tom's Trail, HI	R9.4.1, LSK110	dna_r9.4.1_450bps_sup.cfg	NovaSeq S4, 2x150	145075418	543	13073236	4	27.308	27.308	-	472630	C:98.9%[S:98.1%,D:0.8%],F:1.0%,M:0.1%,n:3285	64048713	472630	0.007379	362769	337779	93.1113
Drosophila	testacea	Dtes_DO21	D.testacea	SAMN37596461	female	adult	single fly	Darren J. Obbard	2021-09-05	United Kingdom: Penns in the Rocks, East Sussex, England	R9.4.1, LSK110	dna_r9.4.1_450bps_sup.cfg	NovaSeq S4, 2x150	164007512	1201	1937950	21	30.934	34.47	-	1265504	C:99.3%[S:98.4%,D:0.9%],F:0.6%,M:0.1%,n:3285	99185433	1265504	0.012758	711226	689453	96.9387
Drosophila	trichaetosa	Dtch_SHC-C086	D.trichaetosa	SAMN37596530	male	adult	single fly	Samuel H. Church	2022-10-18	USA: Upper Waikea Forest Reserve, HI	R10.4.1, LSK114	dna_r10.4.1_e8.2_400bps_sup.cfg	NovaSeq X Plus, 2x150	136293988	783	4071654	9	43.771	43.884	-	686274	C:98.7%[S:97.5%,D:1.2%],F:0.9%,M:0.4%,n:3285	88923523	686274	0.007717	472200	466770	98.8501
Drosophila	tripunctata	A5-2b1 F7-b1b	D.tripunctata	SAMN37596431	pooled male and female	adult	lab strain	Sarah Diamond, Nicole Crown, Ryan Martin	2021	USA: Cleveland Heights, OH	R9.4.1, LSK110	dna_r9.4.1_450bps_sup.cfg	NovaSeq S4, 2x150	164071927	339	5007959	9	27.592	29.996	-	-	C:99.5%[S:98.8%,D:0.7%],F:0.2%,M:0.3%,n:3285	-	-	-	-	-	-
Diastata	ussurica	DIuss_MT91	D.ussurica	SAMN37596581	female	adult	single fly	Masanori J. Toda	2012-10-09	Japan: Nametoko-Keikoku, Ehime Pref.	-	-	NovaSeq X Plus, 2x150	624454847	1486497	991	132968	-	-	-	-	C:40.6%[S:40.1%,D:0.5%],F:32.5%,M:26.9%,n:3285	-	-	-	-	-	-
Drosophila	ustulata	MTK	D.ustulata	SAMN37596427	male	adult	lab strain	Artyom Kopp	missing	missing	R9.4.1, LSK110	dna_r9.4.1_450bps_sup.cfg	NovaSeq S4, 2x150	179054326	132	13780150	3	36.635	41.332	-	-	C:99.4%[S:98.7%,D:0.7%],F:0.5%,M:0.1%,n:3285	-	-	-	-	-	-
Drosophila	vallismaia	vallismaia_AK-JD	D.vallismaia	SAMN37596430	male	adult	lab strain	Artyom Kopp	missing	missing	R9.4.1, LSK110	dna_r9.4.1_450bps_sup.cfg	NovaSeq S4, 2x150	171530783	94	21241113	4	34.07	34.07	-	-	C:99.6%[S:99.2%,D:0.4%],F:0.2%,M:0.2%,n:3285	-	-	-	-	-	-
Drosophila	villosipedis	Dvil_DKP	D.villosipedis	SAMN37596477	male	adult	single fly	Donald K. Price	2010-01-01	USA: Nualolo Trail, Kauai, HI	R9.4.1, LSK110	dna_r9.4.1_450bps_sup.cfg	NovaSeq S4, 2x150	134573727	109	12713188	5	34.883	34.883	-	703351	C:99.4%[S:98.9%,D:0.5%],F:0.4%,M:0.2%,n:3285	85223354	703351	0.008253	565059	549976	97.3307
Drosophila	yakuba	14021-0261.01	D.yakuba	SAMN37596501	male	adult	lab strain	Artyom Kopp	1983	Cote d'Ivoire	R10.4.1, LSK114	dna_r10.4.1_e8.2_400bps_sup.cfg	NovaSeq X Plus, 2x150	146729826	95	20177370	4	36.194	36.352	-	-	C:99.8%[S:99.5%,D:0.3%],F:0.2%,M:0.0%,n:3285	-	-	-	-	-	-
Drosophila	yooni	Dyoo_DKP	D.yooni	SAMN37596473	male	adult	single fly	Donald K. Price	2007	USA: Hawaii, HI	R9.4.1, LSK110	dna_r9.4.1_450bps_sup.cfg	NovaSeq S4, 2x150	137805860	1098	1734321	24	30.731	30.731	-	521773	C:98.0%[S:97.1%,D:0.9%],F:0.9%,M:1.1%,n:3285	73447514	521773	0.007104	368968	353509	95.8102
Hirtodrosophila	alboralis	Halb_MT24	H.alboralis	SAMN37596525	female	adult	single fly	Masanori Toda	2014-10-29	Japan: Shimokita, Aomori Pref.	R10.4.1, LSK114	dna_r10.4.1_e8.2_400bps_sup.cfg	NovaSeq X Plus, 2x150	179590224	917	662201	72	38.813	38.762	-	1879426	C:95.9%[S:94.6%,D:1.3%],F:2.7%,M:1.4%,n:3285	99555159	1879426	0.018878	762421	753199	98.7904
Hirtodrosophila	caputudis	Hcap_MT172	H.caputudis	SAMN37596583	female	adult	single fly	Masanori J. Toda	2008-03-19	Malaysia: Poring, Sabah	-	-	NovaSeq X Plus, 2x150	267203923	657696	682	90460	-	-	-	-	C:37.7%[S:37.2%,D:0.5%],F:35.3%,M:27.0%,n:3285	-	-	-	-	-	-
Hirtodrosophila	confusa	Hcon_DO21	H.confusa	SAMN37596460	female	adult	single fly	Darren J. Obbard	2021-10-01	United Kingdom: Hermitage of Braid, Edinburgh, Scotland	R9.4.1, LSK110	dna_r9.4.1_450bps_sup.cfg	NovaSeq S4, 2x150	213335717	245	6095536	9	33.724	37.261	-	265797	C:99.3%[S:98.4%,D:0.9%],F:0.7%,M:0.0%,n:3285	127521823	146660	0.00115	140018	126778	90.5441
Hirtodrosophila	duncani	Hdun_TW21	H.duncani	SAMN37596466	female	adult	single fly	Thomas Werner	2021-06-01	USA: Huron Mountains, MI	R9.4.1, LSK110	dna_r9.4.1_450bps_sup.cfg	NovaSeq S4, 2x150	207801326	840	3366531	17	38.648	45.409	-	2108664	C:99.1%[S:98.5%,D:0.6%],F:0.6%,M:0.3%,n:3285	140526579	2108664	0.015005	1044530	1026804	98.303
Hypselothyrea	guttata	Hgut_MT124	H.guttata	SAMN37596522	female	adult	single fly	Masanori Toda	2008-03-03	Malaysia: PHQ, Mt. Kinabolu, Sabah	R10.4.1, LSK114	dna_r10.4.1_e8.2_400bps_sup.cfg	NovaSeq X Plus, 2x150	182534749	2466	416894	104	39.057	39.1	-	1660900	C:97.9%[S:96.3%,D:1.6%],F:1.7%,M:0.4%,n:3285	107231685	1660900	0.015488	916366	905011	98.7609
Hirtodrosophila	histrioides	Hhis_TK	H.histrioides	SAMN37596433	male	adult	lab strain	Toru Katoh	missing	missing	R9.4.1, LSK110	dna_r9.4.1_450bps_sup.cfg	NovaSeq S4, 2x150	204287912	846	1459694	29	30.483	30.659	-	-	C:99.0%[S:98.3%,D:0.7%],F:0.7%,M:0.3%,n:3285	-	-	-	-	-	-
Hirtodrosophila	trivittata	Htri_DO	H.trivittata	SAMN37596487	female	adult	single fly	Darren J. Obbard	2020-08-07	United Kingdom: Penns in the Rocks, East Sussex, England	R9.4.1, LSK110	dna_r9.4.1_450bps_sup.cfg	NovaSeq S4, 2x150	167043391	1487	7939222	7	31.77	31.77	-	25655	C:99.1%[S:98.0%,D:1.1%],F:0.5%,M:0.4%,n:3285	123513873	715066	0.005789	438100	402085	91.7793
Hirtodrosophila	nokogiri	Hnok_MT27	H.nokogiri	SAMN37596580	female	adult	single fly	Masanori J. Toda	2008-08-01	Japan: Tomakomai	-	-	NovaSeq X Plus, 2x150	454292980	1971586	346	251408	-	-	-	-	C:28.7%[S:28.2%,D:0.5%],F:38.2%,M:33.1%,n:3285	-	-	-	-	-	-
Liodrosophila	aerea	Laer_MT83	L.aerea	SAMN37596523	female	adult	single fly	Masanori Toda	2012-10-08	Japan: Mt. Miyukij, Matsuyama, Ehime Prefecture	R10.4.1, LSK114	dna_r10.4.1_e8.2_400bps_sup.cfg	NovaSeq X Plus, 2x150	158262486	1518	829670	50	40.509	40.648	-	1590500	C:98.6%[S:97.7%,D:0.9%],F:1.2%,M:0.2%,n:3285	104793557	1590500	0.015177	926027	912615	98.5517
Liodrosophila	aerea	Laer_TM23	L.aerea	SAMN37596576	female	adult	single fly	Teruyuki Matsunaga	2022	Japan	R10.4.1, LSK114	dna_r10.4.1_e8.2_400bps_sup.cfg	NovaSeq X Plus, 2x150	168679148	822	713299	52	40.247	40.247	-	1724917	C:98.8%[S:98.0%,D:0.8%],F:1.0%,M:0.2%,n:3285	114488205	1724917	0.015066	879123	865173	98.4132
Lordiphosa	andalusiaca	Land_DO	L.andalusiaca	SAMN37596572	female	adult	single fly	Darren J. Obbard	2021-08-20	United Kingdom: Edinburgh, Scotland	R10.4.1, LSK114	dna_r10.4.1_e8.2_400bps_sup.cfg	NovaSeq X Plus, 2x150	256791629	3759	882951	53	42.588	42.572	-	1239828	C:99.1%[S:98.2%,D:0.9%],F:0.8%,M:0.1%,n:3285	139860531	1239828	0.008864	818034	809427	98.9478
Lordiphosa	collinella	UCKTSapporo052019LC	L.collinella	SAMN37596518	female	adult	single fly	Artyom Kopp	2019	Japan: Sapporo, Hokkaido	R10.4.1, LSK114	dna_r10.4.1_e8.2_400bps_sup.cfg	NovaSeq X Plus, 2x150	444496639	6574	144940	784	36.015	35.966	-	2814346	C:94.5%[S:91.0%,D:3.5%],F:5.2%,M:0.3%,n:3285	225142558	2814346	0.0125	907890	874875	96.3635
Lordiphosa	fenestrarum	Lfen_DO	L.fenestrarum	SAMN37596512	male	adult	single fly	Darren J. Obbard	2021-08-20	United Kingdom: Edinburgh, Scotland	R10.4.1, LSK114	dna_r10.4.1_e8.2_260bps_sup.cfg	-	292263876	7006	366076	151	-	-	49.808	-	C:98.5%[S:97.4%,D:1.1%],F:1.3%,M:0.2%,n:3285	-	-	-	-	-	-
Leucophenga	maculata	Lmac_DO	L.maculata	SAMN37596571	female	adult	single fly	Darren J. Obbard	2020-08-15	United Kingdom: Hermitage of Braid, Edinburgh, Scotland	R10.4.1, LSK114	dna_r10.4.1_e8.2_400bps_sup.cfg	NovaSeq X Plus, 2x150	354844425	3938	1242416	72	37.268	37.268	-	1184371	C:97.7%[S:96.6%,D:1.1%],F:1.0%,M:1.3%,n:3285	185619736	1184371	0.00638	562950	544889	96.7917
Lordiphosa	magnipectinata	UCKTSapporo052019LM	L.magnipectinata	SAMN37596517	female	adult	single fly	Artyom Kopp	2019	Japan: Sapporo, Hokkaido	R10.4.1, LSK114	dna_r10.4.1_e8.2_400bps_sup.cfg	NovaSeq X Plus, 2x150	493136655	4696	304771	421	35.913	35.913	-	2031693	C:94.9%[S:92.1%,D:2.8%],F:4.7%,M:0.4%,n:3285	155268414	2031693	0.013085	641411	625460	97.5131
Leucophenga	montana	Lmon_TW-CO22-6	L.montana	SAMN37596570	male	adult	single fly	Thomas Werner	2022-07-01	United States: Flatiron Campground, CO	R10.4.1, LSK114	dna_r10.4.1_e8.2_400bps_sup.cfg	NovaSeq X Plus, 2x150	402073277	2149	821592	129	31.575	31.575	-	864404	C:95.7%[S:94.1%,D:1.6%],F:1.1%,M:3.2%,n:3285	112810784	864404	0.007662	563864	529822	93.9627
Lissocephala	sabroskyi	Lsab_MT150	L.sabroskyi	SAMN37596589	male	adult	single fly	Masanori J. Toda	2008-06-17	Indonesia: Bogor, West Java	-	-	NovaSeq X Plus, 2x150	143599790	95845	22029	1443	-	-	-	-	C:92.0%[S:91.3%,D:0.7%],F:3.5%,M:4.5%,n:3285	-	-	-	-	-	-
Microdrosophila	cristata	Mcri_MT41	M.cristata	SAMN37596586	female	adult	single fly	Masanori J. Toda	2012-05-30	Japan: Sapporo	-	-	NovaSeq X Plus, 2x150	335109345	976650	583	131291	-	-	-	-	C:29.0%[S:28.6%,D:0.4%],F:36.7%,M:34.3%,n:3285	-	-	-	-	-	-
Mulgravea	parasiatica	Mpar_MT130	M.parasiatica	SAMN37596587	male	adult	single fly	Masanori J. Toda	2012-06-23	Indonesia: Bogor, West Java	-	-	NovaSeq X Plus, 2x150	327384094	1115081	461	128376	-	-	-	-	C:39.3%[S:37.7%,D:1.6%],F:33.2%,M:27.5%,n:3285	-	-	-	-	-	-
Mycodrosophila	poecilogastra	Mpoe_MT45	M.poecilogastra	SAMN37596591	female	adult	single fly	Masanori J. Toda	2008-08-01	Japan: Nametoko-Keikoku, Ehime Pref.	-	-	NovaSeq X Plus, 2x150	214118880	517837	1481	19009	-	-	-	-	C:86.7%[S:86.2%,D:0.5%],F:7.9%,M:5.4%,n:3285	-	-	-	-	-	-
Phorticella	flavipennis	Pfla_MT158	P.flavipennis	SAMN37596577	male	adult	single fly	Masanori J. Toda	2017-03-04	Japan: Iriomote-jima	-	-	NovaSeq X Plus, 2x150	374826654	1097365	648	99452	-	-	-	-	C:47.3%[S:46.4%,D:0.9%],F:27.1%,M:25.6%,n:3285	-	-	-	-	-	-
Phortica	magna	Pmag_MT84	P.magna	SAMN37596524	female	adult	single fly	Masanori Toda	2009-10-15	Japan: Hirai, Wakayama Pref.	R10.4.1, LSK114	dna_r10.4.1_e8.2_400bps_sup.cfg	NovaSeq X Plus, 2x150	147860748	3385	227811	179	35.529	36.933	-	998137	C:80.5%[S:79.4%,D:1.1%],F:0.9%,M:18.6%,n:3285	103183808	998137	0.009673	578495	572934	99.0387
Scaptomyza	caliginosa	Scal_SHC-C164	S.caliginosa	SAMN37596555	female	adult	single fly	Samuel H. Church	2022-10-22	USA: Volcanoes National Park, HI	R10.4.1, LSK114	dna_r10.4.1_e8.2_400bps_sup.cfg	NovaSeq X Plus, 2x150	115693153	1116	961642	35	35.709	34.044	-	666344	C:97.7%[S:97.2%,D:0.5%],F:1.4%,M:0.9%,n:3285	77873106	666344	0.008556	391510	368343	94.0827
Scaptomyza	cyrtandrae	Scyr_SHC-C002	S.cyrtandrae	SAMN37596552	male	adult	single fly	Samuel H. Church	2022-10-10	USA: Pu'u Maka'ala Natural Area Reserve, HI	R10.4.1, LSK114	dna_r10.4.1_e8.2_400bps_sup.cfg	NovaSeq X Plus, 2x150	147768519	670	14667169	4	45.289	45.478	-	397232	C:99.2%[S:98.6%,D:0.6%],F:0.5%,M:0.3%,n:3285	111175780	397232	0.003573	327096	324674	99.2595
Sphaerogastrella	javana	Sjav_MT119	S.javana	SAMN37596578	female	adult	single fly	Masanori J. Toda	2012-06-26	Indonesia: Bogor, W. Java	-	-	NovaSeq X Plus, 2x150	275987031	399292	3497	11520	-	-	-	-	C:91.4%[S:90.2%,D:1.2%],F:5.0%,M:3.6%,n:3285	-	-	-	-	-	-
Scaptodrosophila	latifasciaeformis	11030-0061.01	S.latifasciaeformis	SAMN37596418	male	adult	lab strain	Patrick M. O'Grady	1955	Panama	R9.4.1, LSK110	dna_r9.4.1_450bps_sup.cfg	NovaSeq S4, 2x150	154487965	911	9811568	4	38.28	38.475	-	-	C:99.4%[S:99.1%,D:0.3%],F:0.4%,M:0.2%,n:3285	-	-	-	-	-	-
Stegana	nigrithorax	Snig_MT107	S.nigrithorax	SAMN37596527	male	adult	single fly	Masanori Toda	2008-08-01	Japan: Tomakomai	R10.4.1, LSK114	dna_r10.4.1_e8.2_400bps_sup.cfg	NovaSeq X Plus, 2x150	187957653	5726	295649	130	42.43	42.577	-	1189467	C:95.2%[S:94.3%,D:0.9%],F:0.6%,M:4.2%,n:3285	140587287	1189467	0.00846	791413	786414	99.3683
Scaptomyza	parva	Spar_SHC-C083	S.parva	SAMN37596556	female	adult	single fly	Samuel H. Church	2022-10-18	USA: Upper Waiakea Forest Reserve, HI	R10.4.1, LSK114	dna_r10.4.1_e8.2_400bps_sup.cfg	NovaSeq X Plus, 2x150	140815053	144	15656414	4	48.493	48.534	-	1377233	C:99.5%[S:98.8%,D:0.7%],F:0.4%,M:0.1%,n:3285	111311608	1377233	0.012372	884217	875984	99.0689
Scaptomyza	polygonia	Spol_TM	S.polygonia	SAMN37596519	female	adult	single fly	Teruyuki Matsunaga	2022	Japan	R10.4.1, LSK114	dna_r10.4.1_e8.2_400bps_sup.cfg	NovaSeq X Plus, 2x150	202555330	2393	1122002	31	43.159	44.673	-	1391119	C:99.0%[S:98.1%,D:0.9%],F:0.8%,M:0.2%,n:3285	113541696	1391119	0.012252	987208	976032	98.8679
Scaptomyza	reducta	Sred_SHC-C122	S.reducta	SAMN37596554	male	adult	single fly	Samuel H. Church	2022-10-22	USA: Volcanoes National Park, HI	R10.4.1, LSK114	dna_r10.4.1_e8.2_400bps_sup.cfg	NovaSeq X Plus, 2x150	151070787	1399	497420	66	31.097	31.097	-	591035	C:98.9%[S:98.1%,D:0.8%],F:0.5%,M:0.6%,n:3285	53678519	591035	0.01101	363261	349002	96.0747
Scaptodrosophila	scaptomyzoidea	Ssca_MT71	S.scaptomyzoidea	SAMN37596584	female	adult	single fly	Masanori J. Toda	2012-12-02	Guam: Hamamoto TFW	-	-	NovaSeq X Plus, 2x150	281803335	1029599	423	121858	-	-	-	-	C:40.8%[S:40.3%,D:0.5%],F:33.8%,M:25.4%,n:3285	-	-	-	-	-	-
Scaptomyza	tumidula	Stum_SHC-C153	S.tumidula	SAMN37596553	male	adult	single fly	Samuel H. Church	2022-10-25	USA: Upper Waikea Forest Reserve, HI	R10.4.1, LSK114	dna_r10.4.1_e8.2_400bps_sup.cfg	NovaSeq X Plus, 2x150	137900958	1190	3595045	10	40.114	40.114	-	855985	C:98.6%[S:98.1%,D:0.5%],F:0.9%,M:0.5%,n:3285	80699397	855985	0.010607	620545	613552	98.8731
Zaprionus	bogoriensis	PL 11	Z.bogoriensis	SAMN37596509	female	adult	lab strain	Jan Hrcek	2017	Australia: Paluma, Queensland	R10.4.1, LSK114	dna_r10.4.1_e8.2_400bps_sup.cfg	NovaSeq X Plus, 2x150	160681560	236	2433529	20	43.456	43.456	-	-	C:99.7%[S:99.1%,D:0.6%],F:0.1%,M:0.2%,n:3285	-	-	-	-	-	-
Zaprionus	cf. lineosus	Zlin_MT215	Z.cf. lineosus	SAMN37596520	male	adult	single fly	Masanori J. Toda	2010-02-08	Indonesia: Camp 8, Tofu Bluewen, Harmahera	-	-	NovaSeq X Plus, 2x150	388327188	265956	312	265956	-	-	-	-	C:44.5%[S:43.7%,D:0.8%],F:29.5%,M:26.0%,n:3285	-	-	-	-	-	-
Zygothrica	flavofinira	Zfla_MT450	Z.flavofinira	SAMN37596590	female	adult	single fly	Masanori Toda	2009-11-06	Indonesia: Cinkaniki, Gn. Halimum, W. Java	R10.4.1, LSK114	dna_r10.4.1_e8.2_400bps_sup.cfg	NovaSeq X Plus, 2x150	150172222	710	1310356	33	43.64	43.602	-	-	C:97.1%[S:96.5%,D:0.6%],F:1.2%,M:1.7%,n:3285	121859814	1467999	0.012046	1376077	1330435	96.6832
Zaprionus	obscuricornis	Zobs_MT162	Z.obscuricornis	SAMN37596521	female	adult	single fly	Masanori Toda	2008-06-12	Indonesia: Bogor, W. Java	R10.4.1, LSK114	dna_r10.4.1_e8.2_400bps_sup.cfg	NovaSeq X Plus, 2x150	164064038	7335	53364	842	33.564	33.682	-	-	C:71.9%[S:69.1%,D:2.8%],F:7.7%,M:20.4%,n:3285	96162807	833381	0.008666	291939	284553	97.47
Zygothrica	quintamaculata	Zqui_MT42	Z.quintamaculata	SAMN37596526	female	adult	single fly	Masanori Toda	2008-03-10	Malaysia: PHQ, Mt. Kinabolu, Sabah	R10.4.1, LSK114	dna_r10.4.1_e8.2_400bps_sup.cfg	NovaSeq X Plus, 2x150	157388235	2858	228427	195	37.295	37.742	-	439340	C:88.1%[S:86.6%,D:1.5%],F:3.4%,M:8.5%,n:3285	105401590	439340	0.004168	219565	216923	98.7967
