# Supplementary material for: Single-fly genome assemblies fill major phylogenomic gaps across the Drosophilidae Tree of Life
Source: PLoS Biol. 2024 Jul 18;22(7):e3002697. doi: 10.1371/journal.pbio.3002697 (PMC11257246; doi:10.1371/journal.pbio.3002697)
Supplement: S5 Table — (XLSX) [file pbio.3002697.s005.xlsx]

## Sheet: table_s5
name	genome source	citation	read type	assm size	genome N50	species	genus	cactus_name
Stegana nigrithorax	NCBI GenBank	This study	ONT R10.4.1 + Illumina	187957653	295649	Stegana	nigrithorax	S_NIGRITHORAX
Leucophenga maculata	NCBI GenBank	This study	ONT R10.4.1 + Illumina	354844425	1242416	Leucophenga	maculata	L_MACULATA
Leucophenga montana	NCBI GenBank	This study	ONT R10.4.1 + Illumina	402073277	821592	Leucophenga	montana	L_MONTANA
Cacoxenus indagator	NCBI GenBank	This study	ONT R10.4.1 + Illumina	254846158	2990262	Cacoxenus	indagator	C_INDAGATOR
Amiota minor	NCBI GenBank	This study	ONT R10.4.1 + Illumina	263985115	1366163	Amiota	minor	A_MINOR
Amiota communis	NCBI GenBank	This study	ONT R10.4.1 + Illumina	309734248	1552548	Amiota	communis	A_COMMUNIS
Amiota mariae	NCBI GenBank	This study	ONT R10.4.1 + Illumina	288403237	3640199	Amiota	mariae	A_MARIAE
Chymomyza caudatula	NCBI GenBank	This study	ONT R10.4.1 + Illumina	239808143	4699727	Chymomyza	caudatula	C_CAUDATULA
Chymomyza procnemis	NCBI GenBank	This study	ONT R9.4.1 + Illumina	239648949	34133586	Chymomyza	procnemis	C_PROCNEMIS
Chymomyza amoena	NCBI GenBank	This study	ONT R9.4.1 + Illumina	392904778	205866	Chymomyza	amoena	C_AMOENA
Chymomyza costata	NCBI GenBank	Kim et al. 2021, eLife	ONT R9.4.1 + Illumina	315184827	8126076	Chymomyza	costata	C_COSTATA
Chymomyza fuscimana	NCBI GenBank	Obbard et al. 2023, Darwin TOL	PB HiFi + HiC	337977858	104850594	Chymomyza	fuscimana	C_FUSCIMANA
Scaptodrosophila lebanonensis	NCBI RefSeq	Clark, Long labs	PB Sequel + Illumina	247077949	7854782	Scaptodrosophila	lebanonensis	S_LEBANONENSIS
Scaptodrosophila latifasciaeformis	NCBI GenBank	This study	ONT R9.4.1 + Illumina	154487965	9811568	Scaptodrosophila	latifasciaeformis	S_LATIFASCIAEFORMIS
Hirtodrosophila duncani	NCBI GenBank	This study	ONT R9.4.1 + Illumina	207801326	3366531	Hirtodrosophila	duncani	H_DUNCANI
Lordiphosa mommai	NCBI GenBank	Kim et al. 2021, eLife	ONT R9.4.1 + Illumina	339463949	622708	Lordiphosa	mommai	L_MOMMAI
Lordiphosa collinella	NCBI GenBank	This study	ONT R10.4.1 + Illumina	444496639	345488	Lordiphosa	collinella	L_COLLINELLA
Lordiphosa andalusiaca	NCBI GenBank	This study	ONT R10.4.1 + Illumina	256791629	882951	Lordiphosa	andalusiaca	L_ANDALUSIACA
Lordiphosa fenestrarum	NCBI GenBank	This study	ONT R10.4.1	292263876	366076	Lordiphosa	fenestrarum	L_FENESTRARUM
Lordiphosa magnipectinata	NCBI GenBank	This study	ONT R10.4.1 + Illumina	493136655	304656	Lordiphosa	magnipectinata	L_MAGNIPECTINATA
Lordiphosa clarofinis	NCBI GenBank	Kim et al. 2021, eLife	ONT R9.4.1 + Illumina	398719931	1678281	Lordiphosa	clarofinis	L_CLAROFINIS
Drosophila sturtevanti	NCBI GenBank	Kim et al. 2021, eLife	ONT R9.4.1 + Illumina	172592868	3949872	Drosophila	sturtevanti	D_STURTEVANTI
Drosophila emarginata	NCBI GenBank	This study	ONT R9.4.1 + Illumina	168107943	6746666	Drosophila	emarginata	D_EMARGINATA
Drosophila neocordata	NCBI GenBank	Kim et al. 2021, eLife	ONT R9.4.1 + Illumina	194830689	6033383	Drosophila	neocordata	D_NEOCORDATA
Drosophila saltans	NCBI GenBank	Kim et al. 2021, eLife	ONT R9.4.1 + Illumina	249306946	2961640	Drosophila	saltans	D_SALTANS
Drosophila austrosaltans	NCBI GenBank	This study	ONT R9.4.1 + Illumina	219605609	11510071	Drosophila	austrosaltans	D_AUSTROSALTANS
Drosophila prosaltans	NCBI GenBank	Kim et al. 2021, eLife	ONT R9.4.1 + Illumina	214135114	2707258	Drosophila	prosaltans	D_PROSALTANS
Drosophila sucinea	NCBI GenBank	Kim et al. 2021, eLife	ONT R9.4.1 + Illumina	184689537	8149606	Drosophila	sucinea	D_SUCINEA
Drosophila nebulosa	NCBI GenBank	Sottolano et al. 2022, G3	PB Sequel + Illumina	176642184	20901532	Drosophila	nebulosa	D_NEBULOSA
Drosophila insularis	NCBI GenBank	Kim et al. 2021, eLife	ONT R9.4.1 + Illumina	212411654	6295961	Drosophila	insularis	D_INSULARIS
Drosophila tropicalis	NCBI GenBank	Kim et al. 2021, eLife	ONT R9.4.1 + Illumina	211041385	5082839	Drosophila	tropicalis	D_TROPICALIS
Drosophila willistoni	NCBI RefSeq	Ranz et al. 2023, Mol. Ecol.	PB RS + Illumina	246985538	9374611	Drosophila	willistoni	D_WILLISTONI
Drosophila paulistorum	NCBI GenBank	Kim et al. 2021, eLife	ONT R9.4.1 + Illumina	321171226	16514525	Drosophila	paulistorum	D_PAULISTORUM
Drosophila equinoxialis	NCBI GenBank	Kim et al. 2021, eLife	ONT R9.4.1 + Illumina	221733993	6639417	Drosophila	equinoxialis	D_EQUINOXIALIS
Drosophila guanche	NCBI RefSeq	Puerma et al. 2018, GBE	Illumina	140632981	7251133	Drosophila	guanche	D_GUANCHE
Drosophila subobscura	NCBI RefSeq	Bracewell et al. 2019, eLife	ONT R9.4.1 + Illumina	126248017	24182865	Drosophila	subobscura	D_SUBOBSCURA
Drosophila bifasciata	NCBI GenBank	Bracewell et al. 2020, G3	PB Sequel + Illumina + Hi-C	192749618	48071510	Drosophila	bifasciata	D_BIFASCIATA
Drosophila subsilvestris	NCBI GenBank	This study	ONT R9.4.1 + Illumina	162767741	3560445	Drosophila	subsilvestris	D_SUBSILVESTRIS
Drosophila obscura	NCBI RefSeq	Kim et al. 2021, eLife	ONT R9.4.1 + Illumina	179834232	3931141	Drosophila	obscura	D_OBSCURA
Drosophila ambigua	NCBI GenBank	Kim et al. 2021, eLife	ONT R9.4.1 + Illumina	161264264	11334561	Drosophila	ambigua	D_AMBIGUA
Drosophila tristis	NCBI GenBank	Kim et al. 2021, eLife	ONT R9.4.1 + Illumina	158167647	5059044	Drosophila	tristis	D_TRISTIS
Drosophila lowei	NCBI GenBank	Bracewell et al. 2019, eLife	ONT R9.4.1 + Illumina	184313494	48132706	Drosophila	lowei	D_LOWEI
Drosophila miranda	NCBI RefSeq	This study	ONT R9.4.1 + Illumina	167531964	31161471	Drosophila	miranda	D_MIRANDA
Drosophila pseudoobscura	NCBI RefSeq	Liao et al. 2021, Genome Res	PB Sequel + Illumina + Hi-C	163282969	32422566	Drosophila	pseudoobscura	D_PSEUDOOBSCURA
Drosophila persimilis	NCBI RefSeq	Clark, Long labs	PB Sequel + Illumina	195512972	5212974	Drosophila	persimilis	D_PERSIMILIS
Drosophila helvetica	NCBI RefSeq	This study	ONT R9.4.1 + Illumina	184306181	792072	Drosophila	helvetica	D_HELVETICA
Drosophila azteca	NCBI GenBank	Flynn et al. 2020, MBE	PB Sequel + Illumina	219083522	17833963	Drosophila	azteca	D_AZTECA
Drosophila affinis	NCBI GenBank	This study	ONT R9.4.1 + Illumina	183069186	6659275	Drosophila	affinis	D_AFFINIS
Drosophila algonquin	NCBI GenBank	This study	ONT R9.4.1 + Illumina	169381220	1517147	Drosophila	algonquin	D_ALGONQUIN
Drosophila athabasca	NCBI GenBank	Bracewell et al. 2019, eLife	PB RS II + Illumina	192660667	52101127	Drosophila	athabasca	D_ATHABASCA
Drosophila setifemur	NCBI GenBank	Li et al. 2022, Mol Ecol Res	Illumina	155894680	16247748	Drosophila	setifemur	D_SETIFEMUR
Drosophila ironensis	NCBI GenBank	Li et al. 2022, Mol Ecol Res	Illumina	144278514	1537213	Drosophila	ironensis	D_IRONENSIS
Drosophila varians	NCBI GenBank	Kim et al. 2021, eLife	ONT R9.4.1 + Illumina	143042420	22921383	Drosophila	varians	D_VARIANS
Drosophila vallismaia	NCBI GenBank	This study	ONT R9.4.1 + Illumina	171530783	21241113	Drosophila	vallismaia	D_VALLISMAIA
Drosophila merina	NCBI GenBank	This study	ONT R9.4.1 + Illumina	193262168	22261538	Drosophila	merina	D_MERINA
Drosophila ercepeae	NCBI GenBank	Kim et al. 2021, eLife	ONT R9.4.1 + Illumina	178957960	22310376	Drosophila	ercepeae	D_ERCEPEAE
Drosophila pseudoananassae	NCBI GenBank	Kim et al. 2021, eLife	ONT R9.4.1 + Illumina	193740970	7392541	Drosophila	pseudoananassae	D_PSEUDOANANASSAE
Drosophila malerkotliana	NCBI GenBank	Kim et al. 2021, eLife	ONT R9.4.1 + Illumina	191313204	20136493	Drosophila	malerkotliana	D_MALERKOTLIANA
Drosophila bipectinata	NCBI RefSeq	Kim et al. 2021, eLife	ONT R9.4.1 + Illumina	192393922	15788854	Drosophila	bipectinata	D_BIPECTINATA
Drosophila parabipectinata	NCBI GenBank	Kim et al. 2021, eLife	ONT R9.4.1 + Illumina	209862113	11640351	Drosophila	parabipectinata	D_PARABIPECTINATA
Drosophila atripex	NCBI GenBank	This study	ONT R9.4.1 + Illumina	173038784	14577270	Drosophila	atripex	D_ATRIPEX
Drosophila monieri	NCBI GenBank	This study	ONT R9.4.1 + Illumina	173474366	6771795	Drosophila	monieri	D_MONIERI
Drosophila pandora	NCBI GenBank	Li et al. 2020, Mol Ecol Res	Illumina	181393585	1881776	Drosophila	pandora	D_PANDORA
Drosophila anomalata	NCBI GenBank	This study	ONT R10.4.1 + Illumina	173872104	607592	Drosophila	anomalata	D_ANOMALATA
Drosophila ananassae	NCBI RefSeq	Tvedte et al. 2021, G3	PB Sequel II + HiFi	213817545	26427416	Drosophila	ananassae	D_ANANASSAE
Drosophila pallidosa	NCBI GenBank	This study	ONT R9.4.1 + Illumina	153406098	111022	Drosophila	pallidosa	D_PALLIDOSA
Drosophila oshimai	NCBI GenBank	Kim et al. 2021, eLife	ONT R9.4.1 + Illumina	181013079	2625980	Drosophila	oshimai	D_OSHIMAI
Drosophila ficusphila	NCBI RefSeq	Kim et al. 2021, eLife	ONT R9.4.1 + Illumina	167832931	9958166	Drosophila	ficusphila	D_FICUSPHILA
Drosophila gunungcola	NCBI RefSeq	Negi et al. 2023, GBE	PB Sequel + Illumina	189841955	19454640	Drosophila	gunungcola	D_GUNUNGCOLA
Drosophila elegans	NCBI RefSeq	Kim et al. 2021, eLife	ONT R9.4.1 + Illumina	178445117	21933072	Drosophila	elegans	D_ELEGANS
Drosophila fuyamai	NCBI GenBank	Kim et al. 2021, eLife	ONT R9.4.1 + Illumina	229100662	4123611	Drosophila	fuyamai	D_FUYAMAI
Drosophila kurseongensis	NCBI GenBank	Kim et al. 2021, eLife	ONT R9.4.1 + Illumina	206440819	10767929	Drosophila	kurseongensis	D_KURSEONGENSIS
Drosophila rhopaloa	NCBI RefSeq	Kim et al. 2021, eLife	ONT R9.4.1 + Illumina	193508231	15806012	Drosophila	rhopaloa	D_RHOPALOA
Drosophila carrolli	NCBI GenBank	Kim et al. 2021, eLife	ONT R9.4.1 + Illumina	231219246	14004682	Drosophila	carrolli	D_CARROLLI
Drosophila biarmipes	NCBI RefSeq	? Zhao lab	PacBio Sequel + Illumina	193597863	26917925	Drosophila	biarmipes	D_BIARMIPES
Drosophila subpulchrella	NCBI RefSeq	Durkin et al. 2021, MBE	PacBio Sequel + Illumina	265153789	11590999	Drosophila	subpulchrella	D_SUBPULCHRELLA
Drosophila suzukii	NCBI RefSeq	Paris et al. 2020, Sci Reports	PacBio HiFi	268012156	2609782	Drosophila	suzukii	D_SUZUKII
Drosophila mimetica	NCBI GenBank	This study	ONT R9.4.1 + Illumina	171388303	31089734	Drosophila	mimetica	D_MIMETICA
Drosophila takahashii	NCBI RefSeq	Kim et al. 2021, eLife	ONT R9.4.1 + Illumina	165528346	12380692	Drosophila	takahashii	D_TAKAHASHII
Drosophila lutescens	NCBI GenBank	This study	ONT R9.4.1 + Illumina	186166801	883799	Drosophila	lutescens	D_LUTESCENS
Drosophila pseudotakahashii	NCBI GenBank	This study	ONT R10.4.1 + Illumina	191280646	5880140	Drosophila	pseudotakahashii	D_PSEUDOTAKAHASHII
Drosophila prostipennis	NCBI GenBank	This study	ONT R9.4.1 + Illumina	194385441	1365863	Drosophila	prostipennis	D_PROSTIPENNIS
Drosophila eugracilis	NCBI RefSeq	Kim et al. 2021, eLife	ONT R9.4.1 + Illumina	164811307	2288481	Drosophila	eugracilis	D_EUGRACILIS
Drosophila melanogaster	NCBI RefSeq	dos Santos et al. 2015, Nuc Acids Res		143726002	25286936	Drosophila	melanogaster	D_MELANOGASTER
Drosophila simulans	NCBI RefSeq	Andolfatto lab	PB RS II + Illumina	131663590	23399903	Drosophila	simulans	D_SIMULANS
Drosophila mauritiana	NCBI RefSeq	Chakraborty et al. 2021, Genome Res	PB RS II + Illumina	152313266	24228064	Drosophila	mauritiana	D_MAURITIANA
Drosophila sechellia	NCBI RefSeq	Chakraborty et al. 2021, Genome Res	PB RS II + Illumina	153084571	24956976	Drosophila	sechellia	D_SECHELLIA
Drosophila orena	NCBI GenBank	Clark, Long labs	PB Sequel + Illumina	182891478	5273554	Drosophila	orena	D_ORENA
Drosophila erecta	NCBI RefSeq	Clark, Long labs	PB Sequel + Illumina	146538397	22146549	Drosophila	erecta	D_ERECTA
Drosophila teissieri	NCBI RefSeq	Andolfatto lab	PB RS II + Illumina	149494471	24551875	Drosophila	teissieri	D_TEISSIERI
Drosophila santomea	NCBI RefSeq	Andolfatto lab	PB RS II + Illumina	146800522	25621868	Drosophila	santomea	D_SANTOMEA
Drosophila yakuba	NCBI RefSeq	Andolfatto lab	PB RS II + Illumina	147899117	25180761	Drosophila	yakuba	D_YAKUBA
Drosophila pectinifera	NCBI GenBank	Bronski et al. 2020, G3	Illumina	149209000	102287	Drosophila	pectinifera	D_PECTINIFERA
Drosophila triauraria	NCBI GenBank	Torosin et al. 2020, Plos Gen	ONT R9.4.1 + Illumina + Hi-C	195275685	34538105	Drosophila	triauraria	D_TRIAURARIA
Drosophila auraria	NCBI GenBank	Bronski et al. 2020, G3	Illumina	197420731	48331	Drosophila	auraria	D_AURARIA
Drosophila tani	NCBI GenBank	Bronski et al. 2020, G3	Illumina	180972673	57531	Drosophila	tani	D_TANI
Drosophila rufa	NCBI GenBank	Kim et al. 2021, eLife	ONT R9.4.1 + Illumina	208439571	24719385	Drosophila	rufa	D_RUFA
Drosophila asahinai	NCBI GenBank	Bronski et al. 2020, G3	Illumina	189050820	82718	Drosophila	asahinai	D_ASAHINAI
Drosophila lacteicornis	NCBI GenBank	Bronski et al. 2020, G3	Illumina	182681050	70510	Drosophila	lacteicornis	D_LACTEICORNIS
Drosophila kanapiae	NCBI GenBank	Bronski et al. 2020, G3	Illumina	152203088	405601	Drosophila	kanapiae	D_KANAPIAE
Drosophila ogumai	NCBI GenBank	Conner et al. 2021, MPE	Illumina	134345277	26859	Drosophila	ogumai	D_OGUMAI
Drosophila kikkawai	NCBI RefSeq	Kim et al. 2021, eLife	ONT R9.4.1 + Illumina	188799863	21812520	Drosophila	kikkawai	D_KIKKAWAI
Drosophila bocki	NCBI GenBank	Bronski et al. 2020, G3	Illumina	151202254	80877	Drosophila	bocki	D_BOCKI
Drosophila leontia	NCBI GenBank	Bronski et al. 2020, G3	Illumina	164601511	25943	Drosophila	leontia	D_LEONTIA
Drosophila watanabei	NCBI GenBank	Bronski et al. 2020, G3	Illumina	196825890	33883	Drosophila	watanabei	D_WATANABEI
Drosophila punjabiensis	NCBI GenBank	Bronski et al. 2020, G3	Illumina	192339030	77693	Drosophila	punjabiensis	D_PUNJABIENSIS
Drosophila serrata	NCBI GenBank	Kim et al. - PENDING	ONT R10.4.1 + Illumina	174651249	3425968	Drosophila	serrata	D_SERRATA
Drosophila bunnanda	NCBI GenBank	Kim et al. - PENDING	ONT R10.4.1 + Illumina	157914859	20725587	Drosophila	bunnanda	D_BUNNANDA
Drosophila truncata	NCBI GenBank	Bronski et al. 2020, G3	Illumina	167897087	127470	Drosophila	truncata	D_TRUNCATA
Drosophila birchii	NCBI GenBank	Kim et al. - PENDING	ONT R10.4.1 + Illumina	161964435	20240225	Drosophila	birchii	D_BIRCHII
Drosophila mayri	NCBI GenBank	Bronski et al. 2020, G3	Illumina	167897087	25943	Drosophila	mayri	D_MAYRI
Drosophila anomelani	NCBI GenBank	Kim et al. - PENDING	ONT R9.4.1 + Illumina	170599943	20772541	Drosophila	anomelani	D_ANOMELANI
Drosophila jambulina	NCBI GenBank	Kim et al. 2021, eLife	ONT R9.4.1 + Illumina	179653633	24616268	Drosophila	jambulina	D_JAMBULINA
Drosophila seguyi	NCBI GenBank	Bronski et al. 2020, G3	Illumina	178856532	88705	Drosophila	seguyi	D_SEGUYI
Drosophila vulcana	NCBI GenBank	Bronski et al. 2020, G3	Illumina	187578810	79402	Drosophila	vulcana	D_VULCANA
Drosophila bakoue	NCBI GenBank	Bronski et al. 2020, G3	Illumina	187248584	38013	Drosophila	bakoue	D_BAKOUE
Drosophila tsacasi	NCBI GenBank	Conner et al. 2021, MPE	Illumina	144985661	23504	Drosophila	tsacasi	D_TSACASI
Drosophila nikananu	NCBI GenBank	Bronski et al. 2020, G3	Illumina	190505469	29794	Drosophila	nikananu	D_NIKANANU
Drosophila bocqueti	NCBI GenBank	Kim et al. 2021, eLife	ONT R9.4.1 + Illumina	173041441	20206544	Drosophila	bocqueti	D_BOCQUETI
Drosophila burlai	NCBI GenBank	Bronski et al. 2020, G3	Illumina	175666184	31899	Drosophila	burlai	D_BURLAI
Drosophila busckii	NCBI RefSeq	Renschler et al. 2019, Genes Dev	PacBio + Illumina + HiC	118492362	22692164	Drosophila	busckii	D_BUSCKII
Drosophila repletoides	NCBI GenBank	Kim et al. 2021, eLife	ONT R9.4.1 + Illumina	181448104	18762850	Drosophila	repletoides	D_REPLETOIDES
Liodrosophila aerea	NCBI GenBank	This study	ONT R10.4.1 + Illumina	158262486	829670	Liodrosophila	aerea	L_AEREA
Hypselothyrea guttata	NCBI GenBank	This study	ONT R10.4.1 + Illumina	182534749	416894	Hypselothyrea	guttata	H_GUTTATA
Zaprionus bogoriensis	NCBI GenBank	This study	ONT R10.4.1 + Illumina	160681560	2433529	Zaprionus	bogoriensis	Z_BOGORIENSIS
Zaprionus ghesquierei	NCBI GenBank	Kim et al. 2021, eLife	ONT R9.4.1 + Illumina	198077797	8961507	Zaprionus	ghesquierei	Z_GHESQUIEREI
Zaprionus inermis	NCBI GenBank	Kim et al. 2021, eLife	ONT R9.4.1 + Illumina	149549994	5752227	Zaprionus	inermis	Z_INERMIS
Zaprionus kolodkinae	NCBI GenBank	Kim et al. 2021, eLife	ONT R9.4.1 + Illumina	182973347	6507380	Zaprionus	kolodkinae	Z_KOLODKINAE
Zaprionus tuberculatus		via Aaron Comeault	PB Sequel + Hi-C	176343546	21326001	Zaprionus	tuberculatus	Z_TUBERCULATUS
Zaprionus tsacasi	NCBI GenBank	Kim et al. 2021, eLife	ONT R9.4.1 + Illumina	165518990	5453558	Zaprionus	tsacasi	Z_TSACASI
Zaprionus ornatus	NCBI GenBank	Kim et al. 2021, eLife	ONT R9.4.1 + Illumina	206772757	11228854	Zaprionus	ornatus	Z_ORNATUS
Zaprionus africanus	NCBI GenBank	Kim et al. 2021, eLife	ONT R9.4.1 + Illumina	162493599	11319005	Zaprionus	africanus	Z_AFRICANUS
Zaprionus gabonicus	NCBI GenBank	Kim et al. 2021, eLife	ONT R9.4.1 + Illumina	187602806	13481452	Zaprionus	gabonicus	Z_GABONICUS
Zaprionus indianus	NCBI GenBank	Kim et al. 2021, eLife	ONT R9.4.1 + Illumina	197260855	6768749	Zaprionus	indianus	Z_INDIANUS
Zaprionus capensis	NCBI GenBank	Kim et al. 2021, eLife	ONT R9.4.1 + Illumina	166762837	16897986	Zaprionus	capensis	Z_CAPENSIS
Zaprionus taronus	NCBI GenBank	Kim et al. 2021, eLife	ONT R9.4.1 + Illumina	162912716	5997490	Zaprionus	taronus	Z_TARONUS
Zaprionus davidi	NCBI GenBank	Kim et al. 2021, eLife	ONT R9.4.1 + Illumina	156049829	16225587	Zaprionus	davidi	Z_DAVIDI
Zaprionus vittiger	NCBI GenBank	Kim et al. 2021, eLife	ONT R9.4.1 + Illumina	162326431	8723810	Zaprionus	vittiger	Z_VITTIGER
Zaprionus lachaisei	NCBI GenBank	Kim et al. 2021, eLife	ONT R9.4.1 + Illumina	148387969	9167822	Zaprionus	lachaisei	Z_LACHAISEI
Zaprionus nigranus	NCBI GenBank	Kim et al. 2021, eLife	ONT R9.4.1 + Illumina	175473336	2235796	Zaprionus	nigranus	Z_NIGRANUS
Zaprionus camerounensis	NCBI GenBank	Kim et al. 2021, eLife	ONT R9.4.1 + Illumina	167162588	14525333	Zaprionus	camerounensis	Z_CAMEROUNENSIS
Drosophila quadrilineata	NCBI GenBank	Kim et al. 2021, eLife	ONT R9.4.1 + Illumina	202639777	17381606	Drosophila	quadrilineata	D_QUADRILINEATA
Drosophila pruinosa	NCBI GenBank	Kim et al. 2021, eLife	ONT R9.4.1 + Illumina	201065926	17664120	Drosophila	pruinosa	D_PRUINOSA
Drosophila rubida	NCBI GenBank	This study	ONT R10.4.1 + Illumina	138863325	26394667	Drosophila	rubida	D_RUBIDA
Drosophila hypocausta	NCBI GenBank	Kevin Wei et al.	ONT R9.4.1 + Illumina	157969337	27950571	Drosophila	hypocausta	D_HYPOCAUSTA
Drosophila siamana	NCBI GenBank	This study	ONT R9.4.1 + Illumina	149801888	5470436	Drosophila	siamana	D_SIAMANA
Drosophila immigrans	NCBI GenBank	Kim et al. 2021, eLife	ONT R9.4.1 + Illumina	183277074	9651916	Drosophila	immigrans	D_IMMIGRANS
Drosophila formosana	NCBI GenBank	This study	ONT R9.4.1 + Illumina	167892719	5886277	Drosophila	formosana	D_FORMOSANA
Drosophila ustulata	NCBI GenBank	This study	ONT R9.4.1 + Illumina	179054326	13780150	Drosophila	ustulata	D_USTULATA
Drosophila niveifrons	NCBI GenBank	This study	ONT R10.4.1 + Illumina	153014204	14497174	Drosophila	niveifrons	D_NIVEIFRONS
Drosophila sulfurigasteralbostrigata	NCBI GenBank	Wei et al. 2022, MBE	ONT R9.4.1 + Illumina + HiC	168284230	37627869	Drosophila	sulfurigasteralbostrigata	D_SULFURIGASTERALBOSTRIGATA
Drosophila sulfurigasterbilimbata	NCBI GenBank	Wei et al. 2022, MBE	ONT R9.4.1 + Illumina + HiC	164595183	36279119	Drosophila	sulfurigasterbilimbata	D_SULFURIGASTERBILIMBATA
Drosophila sulfurigastersulfurigaster	NCBI GenBank	Wei et al. 2022, MBE	ONT R9.4.1 + Illumina + HiC	165884258	35818991	Drosophila	sulfurigastersulfurigaster	D_SULFURIGASTERSULFURIGASTER
Drosophila kohkoa	NCBI GenBank	Nozawa et al. 2021, Genome Res	PacBio Sequel + Illumina	170668061	3597765	Drosophila	kohkoa	D_KOHKOA
Drosophila pallidifrons	NCBI GenBank	Wei et al. 2022, MBE	ONT R9.4.1 + Illumina + HiC	164659715	37973042	Drosophila	pallidifrons	D_PALLIDIFRONS
Drosophila kepulauana	NCBI GenBank	Wei et al. 2022, MBE	ONT R9.4.1 + Illumina + HiC	163769021	34564094	Drosophila	kepulauana	D_KEPULAUANA
Drosophila nasuta	NCBI GenBank	Wei et al. 2022, MBE	ONT R9.4.1 + Illumina + HiC	171781232	33885645	Drosophila	nasuta	D_NASUTA
Drosophila albomicans	NCBI RefSeq	Mai et al. 2019, MBE	PacBio RS II + Illumina + HiC	167525814	35291776	Drosophila	albomicans	D_ALBOMICANS
Drosophila tripunctata	NCBI GenBank	This study	ONT R9.4.1 + Illumina	168906573	2379707	Drosophila	tripunctata	D_TRIPUNCTATA
Drosophila cardini	NCBI GenBank	Kim et al. 2021, eLife	ONT R9.4.1 + Illumina	181105816	4216638	Drosophila	cardini	D_CARDINI
Drosophila parthenogenetica	NCBI GenBank	This study	ONT R9.4.1 + Illumina	159568595	9880424	Drosophila	parthenogenetica	D_PARTHENOGENETICA
Drosophila acutilabella	NCBI GenBank	This study	ONT R9.4.1 + Illumina	159932574	11349356	Drosophila	acutilabella	D_ACUTILABELLA
Drosophila dunni	NCBI GenBank	Kim et al. 2021, eLife	ONT R9.4.1 + Illumina	177495819	14045695	Drosophila	dunni	D_DUNNI
Drosophila nigrodunni	NCBI GenBank	Hill et al. 2021, G3	ONT R9.4.1 + Illumina	145305457	17162308	Drosophila	nigrodunni	D_NIGRODUNNI
Drosophila arawakana	NCBI GenBank	Kim et al. 2021, eLife	ONT R9.4.1 + Illumina	171389560	4863239	Drosophila	arawakana	D_ARAWAKANA
Drosophila macrospina	NCBI GenBank	This study	ONT R9.4.1 + Illumina	143058898	4884485	Drosophila	macrospina	D_MACROSPINA
Drosophila funebris	NCBI GenBank	Darwin TOL	PB HiFi + HiC	181096236	26827462	Drosophila	funebris	D_FUNEBRIS
Drosophila putrida	NCBI GenBank	This study	ONT R9.4.1 + Illumina	150775697	3315485	Drosophila	putrida	D_PUTRIDA
Drosophila neotestacea	NCBI GenBank	This study	ONT R9.4.1 + Illumina	161338693	2465813	Drosophila	neotestacea	D_NEOTESTACEA
Drosophila testacea	NCBI GenBank	This study	ONT R9.4.1 + Illumina	164007512	1937950	Drosophila	testacea	D_TESTACEA
Drosophila histrio	NCBI GenBank	Darwin TOL	PB HiFi + HiC	189265883	62479567	Drosophila	histrio	D_HISTRIO
Drosophila kuntzei	NCBI GenBank	This study	ONT R9.4.1 + Illumina	171842863	2277826	Drosophila	kuntzei	D_KUNTZEI
Drosophila phalerata	NCBI GenBank	Darwin TOL	PB HiFi + HiC	223932721	61822819	Drosophila	phalerata	D_PHALERATA
Drosophila innubila	NCBI GenBank	Hill et al. 2019, MBE	ONT R9.4.1 + Illumina	166284835	29570401	Drosophila	innubila	D_INNUBILA
Drosophila falleni	NCBI GenBank	This study	ONT R9.4.1 + Illumina	168337960	8746158	Drosophila	falleni	D_FALLENI
Drosophila rellima	NCBI GenBank	This study	ONT R10.4.1 + Illumina	153024811	6047347	Drosophila	rellima	D_RELLIMA
Drosophila quinaria	NCBI GenBank	This study	ONT R9.4.1 + Illumina	190504675	8437828	Drosophila	quinaria	D_QUINARIA
Drosophila suboccidentalis	NCBI GenBank	This study	ONT R10.4.1 + Illumina	182989171	518160	Drosophila	suboccidentalis	D_SUBOCCIDENTALIS
Drosophila subquinaria	NCBI GenBank	This study	ONT R10.4.1 + Illumina	194544650	236195	Drosophila	subquinaria	D_SUBQUINARIA
Drosophila recens	NCBI GenBank	This study	ONT R9.4.1 + Illumina	220825164	120551	Drosophila	recens	D_RECENS
Zygothrica flavofinira	NCBI GenBank	This study	ONT R10.4.1 + Illumina	150172222	1310356	Zygothrica	flavofinira	Z_FLAVOFINIRA
Hirtodrosophila trivittata	NCBI GenBank	This study	ONT R9.4.1 + Illumina	167043391	7939222	Hirtodrosophila	trivittata	H_TRIVITTATA
Hirtodrosophila cameraria	NCBI GenBank	Darwin ToL	PB HiFi + HiC	214511801	82766246	Hirtodrosophila	cameraria	H_CAMERARIA
Hirtodrosophila histrioides	NCBI GenBank	This study	ONT R9.4.1 + Illumina	204287912	1459694	Hirtodrosophila	histrioides	H_HISTRIOIDES
Hirtodrosophila confusa	NCBI GenBank	This study	ONT R9.4.1 + Illumina	213335717	6095536	Hirtodrosophila	confusa	H_CONFUSA
Hirtodrosophila alboralis	NCBI GenBank	This study	ONT R10.4.1 + Illumina	179590224	662201	Hirtodrosophila	alboralis	H_ALBORALIS
Drosophila lacertosa	NCBI GenBank	Ellison and Bachtrog 2019, Plos Bio	Illumina	154130906	162096	Drosophila	lacertosa	D_LACERTOSA
Drosophila colorata	NCBI GenBank	This study	ONT R9.4.1 + Illumina	186555170	6196978	Drosophila	colorata	D_COLORATA
Drosophila robusta	NCBI GenBank	This study	ONT R9.4.1 + Illumina	162539374	11166795	Drosophila	robusta	D_ROBUSTA
Drosophila sordidula	NCBI GenBank	This study	ONT R9.4.1 + Illumina	166348895	8644452	Drosophila	sordidula	D_SORDIDULA
Drosophila micromelanica	NCBI GenBank	Ellison and Bachtrog 2019, Plos Bio	Illumina	156838486	50769	Drosophila	micromelanica	D_MICROMELANICA
Drosophila nigromelanica	NCBI GenBank	Ellison and Bachtrog 2019, Plos Bio	Illumina	155317739	23593	Drosophila	nigromelanica	D_NIGROMELANICA
Drosophila melanica	NCBI GenBank	Ellison and Bachtrog 2019, Plos Bio	Illumina	149951920	28961	Drosophila	melanica	D_MELANICA
Drosophila paramelanica	NCBI GenBank	This study	ONT R9.4.1 + Illumina	145052346	5600682	Drosophila	paramelanica	D_PARAMELANICA
Drosophila lacicola	NCBI GenBank	This study	ONT R9.4.1 + Illumina	175880992	7152290	Drosophila	lacicola	D_LACICOLA
Drosophila montana	NCBI GenBank	This study	ONT R10.4.1 + Illumina	191706396	1323835	Drosophila	montana	D_MONTANA
Drosophila borealis	NCBI GenBank	This study	ONT R9.4.1 + Illumina	214704267	1953869	Drosophila	borealis	D_BOREALIS
Drosophila littoralis	NCBI GenBank	Kim et al. 2021, eLife	ONT R9.4.1 + Illumina	236786485	7098318	Drosophila	littoralis	D_LITTORALIS
Drosophila kanekoi	NCBI GenBank	This study	ONT R9.4.1 + Illumina	183788030	6638446	Drosophila	kanekoi	D_KANEKOI
Drosophila ezoana	NCBI GenBank	This study	ONT R9.4.1 + Illumina	179618705	11561277	Drosophila	ezoana	D_EZOANA
Drosophila virilis	NCBI RefSeq	Clark, Long labs	PacBio Sequel + Illumina	189443829	8697263	Drosophila	virilis	D_VIRILIS
Drosophila novamexicana	NCBI RefSeq	Clark, Long labs	PacBio Sequel + Illumina	177223868	3158326	Drosophila	novamexicana	D_NOVAMEXICANA
Drosophila americana	NCBI GenBank	Flynn et al. 2024, GBE	PacBio + Illumina	203011843	30829601	Drosophila	americana	D_AMERICANA
Drosophila pseudotalamancana	NCBI GenBank	This study	ONT R9.4.1 + Illumina	132638452	740092	Drosophila	pseudotalamancana	D_PSEUDOTALAMANCANA
Drosophila nannoptera	NCBI GenBank	Suvorov et al. 2021, Curr Bio	PacBio Sequel + Illumina	134504500	8811711	Drosophila	nannoptera	D_NANNOPTERA
Drosophila pachea	NCBI GenBank	Suvorov et al. 2021, Curr Bio	PacBio Sequel + Illumina	127516150	13920077	Drosophila	pachea	D_PACHEA
Drosophila gaucha	NCBI GenBank	This study	ONT R9.4.1 + Illumina	171837204	3971267	Drosophila	gaucha	D_GAUCHA
Drosophila pegasa	NCBI GenBank	This study	ONT R10.4.1 + Illumina	157956412	7245279	Drosophila	pegasa	D_PEGASA
Drosophila mettleri	NCBI GenBank	This study	ONT R9.4.1 + Illumina	152340797	20225147	Drosophila	mettleri	D_METTLERI
Drosophila hydei	NCBI RefSeq	Clark, Long labs	PacBio Sequel + Illumina	153741574	3367158	Drosophila	hydei	D_HYDEI
Drosophila eohydei	NCBI GenBank	This study	ONT R9.4.1 + Illumina	145685441	14192769	Drosophila	eohydei	D_EOHYDEI
Drosophila anceps	NCBI GenBank	This study	ONT R9.4.1 + Illumina	158399901	9990161	Drosophila	anceps	D_ANCEPS
Drosophila leonis	NCBI GenBank	This study	ONT R9.4.1 + Illumina	180780699	7904563	Drosophila	leonis	D_LEONIS
Drosophila nigricruria	NCBI GenBank	This study	ONT R9.4.1 + Illumina	176748853	12253321	Drosophila	nigricruria	D_NIGRICRURIA
Drosophila fulvimacula	NCBI GenBank	This study	ONT R9.4.1 + Illumina	161239790	9663037	Drosophila	fulvimacula	D_FULVIMACULA
Drosophila peninsularis	NCBI GenBank	This study	ONT R9.4.1 + Illumina	153065513	8422728	Drosophila	peninsularis	D_PENINSULARIS
Drosophila repleta	NCBI GenBank	This study	ONT R10.4.1 only	170107712	4644035	Drosophila	repleta	D_REPLETA
Drosophila paranaensis	NCBI GenBank	This study	ONT R9.4.1 + Illumina	162676536	13000432	Drosophila	paranaensis	D_PARANAENSIS
Drosophila mercatorum	NCBI GenBank	UT health science center	ONT R9.4.1 + Illumina	171182504	22671956	Drosophila	mercatorum	D_MERCATORUM
Drosophila meridionalis	NCBI GenBank	This study	ONT R9.4.1 + Illumina	175405655	17766643	Drosophila	meridionalis	D_MERIDIONALIS
Drosophila meridiana	NCBI GenBank	This study	ONT R9.4.1 + Illumina	190589592	7945430	Drosophila	meridiana	D_MERIDIANA
Drosophila stalkeri	NCBI GenBank	This study	ONT R9.4.1 + Illumina	162897099	29995461	Drosophila	stalkeri	D_STALKERI
Drosophila buzzatii	NCBI GenBank	This study	ONT R9.4.1 + Illumina	177128224	3125169	Drosophila	buzzatii	D_BUZZATII
Drosophila koepferae	NCBI GenBank	Moreyra et al. 2023, MPE	PacBio RS II + Illumina	169139524	807058	Drosophila	koepferae	D_KOEPFERAE
Drosophila antonietae	NCBI GenBank	Moreyra et al. 2023, MPE	PacBio Sequel + Illumina	154329146	6192318	Drosophila	antonietae	D_ANTONIETAE
Drosophila borborema	NCBI GenBank	Moreyra et al. 2023, MPE	PacBio RS II + Illumina	177073319	11352646	Drosophila	borborema	D_BORBOREMA
Drosophila hamatofila	NCBI GenBank	This study	ONT R9.4.1 + Illumina	172312378	16326209	Drosophila	hamatofila	D_HAMATOFILA
Drosophila mayaguana	NCBI GenBank	This study	ONT R9.4.1 + Illumina	151052993	11220800	Drosophila	mayaguana	D_MAYAGUANA
Drosophila aldrichi	NCBI GenBank	This study	ONT R9.4.1 + Illumina	166412147	4725958	Drosophila	aldrichi	D_ALDRICHI
Drosophila mulleri	NCBI GenBank	This study	ONT R9.4.1 + Illumina	159709662	7964008	Drosophila	mulleri	D_MULLERI
Drosophila mojavensis	NCBI RefSeq	Kim et al. 2021, eLife	ONT R9.4.1 + Illumina	163170721	24882697	Drosophila	mojavensis	D_MOJAVENSIS
Drosophila arizonae	NCBI RefSeq	Sanchez-Flores et al. 2016, G3	Illumina	141386800	26536676	Drosophila	arizonae	D_ARIZONAE
Drosophila flavopinicola	NCBI GenBank	This study	ONT R9.4.1 + Illumina	172437340	1548285	Drosophila	flavopinicola	D_FLAVOPINICOLA
Drosophila maculinotata	NCBI GenBank	This study	ONT R9.4.1 + Illumina	183916135	6259545	Drosophila	maculinotata	D_MACULINOTATA
Scaptomyza hsui	NCBI GenBank	Kim et al. 2021, eLife	ONT R9.4.1 + Illumina	223546733	5287883	Scaptomyza	hsui	S_HSUI
Scaptomyza graminum	NCBI GenBank	Kim et al. 2021, eLife	ONT R9.4.1 + Illumina	137787325	17407008	Scaptomyza	graminum	S_GRAMINUM
Scaptomyza polygonia	NCBI GenBank	This study	ONT R10.4.1 + Illumina	202555330	1122002	Scaptomyza	polygonia	S_POLYGONIA
Scaptomyza flava	NCBI GenBank	Pelaez et al. 2023, G3	PacBio + Illumina + HiC	330392538	31830347	Scaptomyza	flava	S_FLAVA
Scaptomyza montana	NCBI GenBank	Kim et al. 2021, eLife	ONT R9.4.1 + Illumina	229076798	2436812	Scaptomyza	montana	S_MONTANA
Scaptomyza caliginosa	NCBI GenBank	This study	ONT R10.4.1 + Illumina	115693153	961642	Scaptomyza	caliginosa	S_CALIGINOSA
Scaptomyza parva	NCBI GenBank	This study	ONT R10.4.1 + Illumina	140815053	15656414	Scaptomyza	parva	S_PARVA
Scaptomyza pallida	NCBI GenBank	Kim et al. 2021, eLife	ONT R9.4.1 + Illumina	201650218	4279569	Scaptomyza	pallida	S_PALLIDA
Scaptomyza reducta	NCBI GenBank	This study	ONT R10.4.1 + Illumina	151070787	497420	Scaptomyza	reducta	S_REDUCTA
Scaptomyza tumidula	NCBI GenBank	This study	ONT R10.4.1 + Illumina	137900958	3595045	Scaptomyza	tumidula	S_TUMIDULA
Scaptomyza cyrtandrae	NCBI GenBank	This study	ONT R10.4.1 + Illumina	147768519	14667169	Scaptomyza	cyrtandrae	S_CYRTANDRAE
Drosophila setosimentum	NCBI GenBank	This study	ONT R10.4.1 + Illumina	136911074	22604783	Drosophila	setosimentum	D_SETOSIMENTUM
Drosophila picticornis	NCBI GenBank	This study	ONT R10.4.1 + Illumina	137208866	24269455	Drosophila	picticornis	D_PICTICORNIS
Drosophila anomalipes	NCBI GenBank	This study	ONT R10.4.1 + Illumina	146409276	18304052	Drosophila	anomalipes	D_ANOMALIPES
Drosophila quasianomalipes	NCBI GenBank	This study	ONT R9.4.1 + Illumina	159761135	1319094	Drosophila	quasianomalipes	D_QUASIANOMALIPES
Drosophila cyrtoloma	NCBI GenBank	This study	ONT R9.4.1 + Illumina	150463148	10820774	Drosophila	cyrtoloma	D_CYRTOLOMA
Drosophila melanocephala	NCBI GenBank	This study	ONT R9.4.1 + Illumina	145369347	1807593	Drosophila	melanocephala	D_MELANOCEPHALA
Drosophila differens	NCBI GenBank	This study	ONT R9.4.1 + Illumina	140494658	3269494	Drosophila	differens	D_DIFFERENS
Drosophila planitibia	NCBI GenBank	This study	ONT R9.4.1 + Illumina	134152801	4000884	Drosophila	planitibia	D_PLANITIBIA
Drosophila silvestris	NCBI GenBank	This study	ONT R9.4.1 + Illumina	139756479	7286698	Drosophila	silvestris	D_SILVESTRIS
Drosophila heteroneura	NCBI GenBank	This study	ONT R10.4.1	138255615	998678	Drosophila	heteroneura	D_HETERONEURA
Drosophila basisetae	NCBI GenBank	This study	ONT R10.4.1 + Illumina	135396141	9679735	Drosophila	basisetae	D_BASISETAE
Drosophila paucipuncta	NCBI GenBank	This study	ONT R9.4.1 + Illumina	148937204	32042612	Drosophila	paucipuncta	D_PAUCIPUNCTA
Drosophila glabriapex	NCBI GenBank	This study	ONT R10.4.1 + Illumina	135524161	15143833	Drosophila	glabriapex	D_GLABRIAPEX
Drosophila macrothrix	NCBI GenBank	This study	ONT R10.4.1 + Illumina	136888118	14764769	Drosophila	macrothrix	D_MACROTHRIX
Drosophila hawaiiensis	NCBI GenBank	This study	ONT R9.4.1 + Illumina	135035390	3222401	Drosophila	hawaiiensis	D_HAWAIIENSIS
Drosophila crucigera	NCBI GenBank	This study	ONT R9.4.1 + Illumina	135589843	24464972	Drosophila	crucigera	D_CRUCIGERA
Drosophila pullipes	NCBI GenBank	This study	ONT R9.4.1 + Illumina	134422997	1951204	Drosophila	pullipes	D_PULLIPES
Drosophila grimshawi	NCBI RefSeq	Kim et al. 2021, eLife	ONT R9.4.1 + Illumina	191382978	23286615	Drosophila	grimshawi	D_GRIMSHAWI
Drosophila engyochracea	NCBI GenBank	This study	ONT R9.4.1 + Illumina	135441041	15871817	Drosophila	engyochracea	D_ENGYOCHRACEA
Drosophila villosipedis	NCBI GenBank	This study	ONT R9.4.1 + Illumina	134573727	12713188	Drosophila	villosipedis	D_VILLOSIPEDIS
Drosophila ochracea	NCBI GenBank	This study	ONT R10.4.1 + Illumina	135306413	13012772	Drosophila	ochracea	D_OCHRACEA
Drosophila sproati	NCBI GenBank	Kim et al. 2021, eLife	ONT R9.4.1 + Illumina	138134348	7964422	Drosophila	sproati	D_SPROATI
Drosophila murphyi	NCBI GenBank	Kim et al. 2021, eLife	ONT R9.4.1 + Illumina	153852709	11375470	Drosophila	murphyi	D_MURPHYI
Drosophila dives	NCBI GenBank	This study	ONT R10.4.1 + Illumina	136012669	4877032	Drosophila	dives	D_DIVES
Drosophila multiciliata	NCBI GenBank	This study	ONT R10.4.1 + Illumina	132171797	13307071	Drosophila	multiciliata	D_MULTICILIATA
Drosophila demipolita	NCBI GenBank	This study	ONT R10.4.1 + Illumina	132248857	4076986	Drosophila	demipolita	D_DEMIPOLITA
Drosophila longiperda	NCBI GenBank	This study	ONT R10.4.1 + Illumina	134214776	5374872	Drosophila	longiperda	D_LONGIPERDA
Drosophila fungiperda	NCBI GenBank	This study	ONT R10.4.1 + Illumina	132210884	6143944	Drosophila	fungiperda	D_FUNGIPERDA
Drosophila melanosoma	NCBI GenBank	This study	ONT R10.4.1 + Illumina	133151279	3753840	Drosophila	melanosoma	D_MELANOSOMA
Drosophila mimica	NCBI GenBank	This study	ONT R10.4.1 + Illumina	142248586	5000283	Drosophila	mimica	D_MIMICA
Drosophila kambysellisi	NCBI GenBank	This study	ONT R10.4.1 + Illumina	150025887	4777679	Drosophila	kambysellisi	D_KAMBYSELLISI
Drosophila infuscata	NCBI GenBank	This study	ONT R10.4.1 + Illumina	154366779	3594937	Drosophila	infuscata	D_INFUSCATA
Drosophila cognata	NCBI GenBank	This study	ONT R10.4.1 + Illumina	137070401	10361167	Drosophila	cognata	D_COGNATA
Drosophila yooni	NCBI GenBank	This study	ONT R9.4.1 + Illumina	137805860	1734321	Drosophila	yooni	D_YOONI
Drosophila tanythrix	NCBI GenBank	This study	ONT R9.4.1 + Illumina	145218432	13081679	Drosophila	tanythrix	D_TANYTHRIX
Drosophila kokeensis	NCBI GenBank	This study	ONT R10.4.1 + Illumina	137360078	8387460	Drosophila	kokeensis	D_KOKEENSIS
Drosophila nrfundita	NCBI GenBank	This study	ONT R10.4.1 + Illumina	136603901	3946148	Drosophila	nrfundita	D_NRFUNDITA
Drosophila cracens	NCBI GenBank	This study	ONT R10.4.1 + Illumina	138340014	3411203	Drosophila	cracens	D_CRACENS
Drosophila paracracens	NCBI GenBank	This study	ONT R10.4.1 + Illumina	136672539	8026734	Drosophila	paracracens	D_PARACRACENS
Drosophila imparisetae	NCBI GenBank	This study	ONT R10.4.1 + Illumina	136547435	5632516	Drosophila	imparisetae	D_IMPARISETAE
Drosophila nigritarsus	NCBI GenBank	This study	ONT R10.4.1 + Illumina	167178171	6580780	Drosophila	nigritarsus	D_NIGRITARSUS
Drosophila nrmedialis2	NCBI GenBank	This study	ONT R10.4.1 + Illumina	137750540	7069007	Drosophila	nrmedialis2	D_NRMEDIALIS2
Drosophila nrmedialis3	NCBI GenBank	This study	ONT R9.4.1 + Illumina	136698498	3480823	Drosophila	nrmedialis3	D_NRMEDIALIS3
Drosophila seclusa	NCBI GenBank	This study	ONT R10.4.1 + Illumina	135676904	3931036	Drosophila	seclusa	D_SECLUSA
Drosophila kupee	NCBI GenBank	This study	ONT R10.4.1 + Illumina	137240638	5302149	Drosophila	nr. perissopoda 5	D_NRPERISSOPODA5
Drosophila kuia	NCBI GenBank	This study	ONT R10.4.1 + Illumina	141321204	1847206	Drosophila	nr. perissopoda 1	D_NRPERISSOPODA1
Drosophila atroscutellata	NCBI GenBank	This study	ONT R10.4.1 + Illumina	132412710	22232325	Drosophila	atroscutellata	D_ATROSCUTELLATA
Drosophila trichaetosa	NCBI GenBank	This study	ONT R10.4.1 + Illumina	136293988	4071654	Drosophila	trichaetosa	D_TRICHAETOSA
Drosophila neutralis	NCBI GenBank	This study	ONT R10.4.1 + Illumina	145644896	5990569	Drosophila	neutralis	D_NEUTRALIS
Drosophila percnosoma	NCBI GenBank	This study	ONT R10.4.1 + Illumina	138081886	2688829	Drosophila	percnosoma	D_PERCNOSOMA
Drosophila incognita	NCBI GenBank	This study	ONT R10.4.1 + Illumina	139501700	4863250	Drosophila	incognita	D_INCOGNITA
Drosophila conformis	NCBI GenBank	This study	ONT R10.4.1 + Illumina	139250349	3227644	Drosophila	conformis	D_CONFORMIS
Drosophila sordidapex	NCBI GenBank	This study	ONT R10.4.1 + Illumina	139085443	3193695	Drosophila	sordidapex	D_SORDIDAPEX
References
1. Bracewell R, Chatla K, Nalley MJ, Bachtrog D. Dynamic turnover of centromeres drives karyotype evolution in Drosophila. Henikoff S, Tautz D, Henikoff S, editors. eLife. 2019;8: e49002. doi:10.7554/eLife.49002
2. Bracewell R, Tran A, Chatla K, Bachtrog D. Chromosome-Level Assembly of Drosophila bifasciata Reveals Important Karyotypic Transition of the X Chromosome. G3 GenesGenomesGenetics. 2020;10: 891–897. doi:10.1534/g3.119.400922
3. Bronski MJ, Martinez CC, Weld HA, Eisen MB. Whole Genome Sequences of 23 Species from the Drosophila montium Species Group (Diptera: Drosophilidae): A Resource for Testing Evolutionary Hypotheses. G3 Genes Genomes Genet. 2020 [cited 24 Sep 2020]. doi:10.1534/g3.119.400959
4. Conner WR, Delaney EK, Bronski MJ, Ginsberg PS, Wheeler TB, Richardson KM, et al. A phylogeny for the Drosophila montium species group: A model clade for comparative analyses. Mol Phylogenet Evol. 2021;158: 107061. doi:10.1016/j.ympev.2020.107061
5. Chakraborty M, Chang C-H, Khost DE, Vedanayagam J, Adrion JR, Liao Y, et al. Evolution of genome structure in the Drosophila simulans species complex. Genome Res. 2021;31: 380–396. doi:10.1101/gr.263442.120
6. dos Santos G, Schroeder AJ, Goodman JL, Strelets VB, Crosby MA, Thurmond J, et al. FlyBase: introduction of the Drosophila melanogaster Release 6 reference genome assembly and large-scale migration of genome annotations. Nucleic Acids Res. 2015;43: D690–D697. doi:10.1093/nar/gku1099
7. Durkin SM, Chakraborty M, Abrieux A, Lewald KM, Gadau A, Svetec N, et al. Behavioral and Genomic Sensory Adaptations Underlying the Pest Activity of Drosophila suzukii. Mol Biol Evol. 2021;38: 2532–2546. doi:10.1093/molbev/msab048
8. Ellison C, Bachtrog D. Contingency in the convergent evolution of a regulatory network: Dosage compensation in Drosophila. PLOS Biol. 2019;17: e3000094. doi:10.1371/journal.pbio.3000094
9. Flynn JM, Long M, Wing RA, Clark AG. Evolutionary Dynamics of Abundant 7-bp Satellites in the Genome of Drosophila virilis. Mol Biol Evol. 2020;37: 1362–1375. doi:10.1093/molbev/msaa010
10. Flynn JM, Ahmed-Braimah YH, Long M, Wing RA, Clark AG. High-Quality Genome Assemblies Reveal Evolutionary Dynamics of Repetitive DNA and Structural Rearrangements in the Drosophila virilis Subgroup. Genome Biol Evol. 2024;16: evad238. doi:10.1093/gbe/evad238
11. Hill T, Koseva BS, Unckless RL. The Genome of Drosophila innubila Reveals Lineage-Specific Patterns of Selection in Immune Genes. Mol Biol Evol. 2019;36: 1405–1417. doi:10.1093/molbev/msz059
12. Hill T, Rosales-Stephens H-L, Unckless RL. Rapid divergence of the male reproductive proteins in the Drosophila dunni group and implications for postmating incompatibilities between species. G3 GenesGenomesGenetics. 2021;11: jkab050. doi:10.1093/g3journal/jkab050
13. Obbard DJ, Wellcome Sanger Institute Tree of Life programme, Wellcome Sanger Institute Scientific Operations: DNA Pipelines collective, Tree of Life Core Informatics collective, Darwin Tree of Life Consortium. The genome sequence of a drosophilid fruit fly, Chymomyza fuscimana (Drosophilidae) (Zetterstedt, 1838). 2023 [cited 17 Jun 2024]. doi:https://doi.org/10.12688/wellcomeopenres.20122.1
14. Obbard DJ, Wellcome Sanger Institute Tree of Life programme, Wellcome Sanger Institute Scientific Operations: DNA Pipelines collective, Tree of Life Core Informatics collective, Darwin Tree of Life Consortium. The genome sequence of a drosophilid fruit fly, Hirtodrosophila cameraria (Haliday, 1833). 2023 [cited 18 Sep 2023].
15. Kim BY, Wang JR, Miller DE, Barmina O, Delaney E, Thompson A, et al. Highly contiguous assemblies of 101 drosophilid genomes. Coop G, Wittkopp PJ, Sackton TB, editors. eLife. 2021;10: e66405. doi:10.7554/eLife.66405
16. Li F, Rane RV, Luria V, Xiong Z, Chen J, Li Z, et al. Phylogenomic analyses of the genus Drosophila reveals genomic signals of climate adaptation. Mol Ecol Resour. 2022;22: 1559–1581. doi:10.1111/1755-0998.13561
17. Liao Y, Zhang X, Chakraborty M, Emerson JJ. Topologically associating domains and their role in the evolution of genome structure and function in Drosophila. Genome Res. 2021;31: 397–410. doi:10.1101/gr.266130.120
18. Mai D, Nalley MJ, Bachtrog D. Patterns of Genomic Differentiation in the Drosophila nasuta Species Complex. Mol Biol Evol. 2020;37: 208–220. doi:10.1093/molbev/msz215
19. Moreyra NN, Almeida FC, Allan C, Frankel N, Matzkin LM, Hasson E. Phylogenomics provides insights into the evolution of cactophily and host plant shifts in Drosophila. Mol Phylogenet Evol. 2023;178: 107653. doi:10.1016/j.ympev.2022.107653
20. Negi A, Liao B-Y, Yeh S-D. Long-read-based Genome Assembly of Drosophila gunungcola Reveals Fewer Chemosensory Genes in Flower-breeding Species. Genome Biol Evol. 2023;15: evad048. doi:10.1093/gbe/evad048
21. Nozawa M, Minakuchi Y, Satomura K, Kondo S, Toyoda A, Tamura K. Shared evolutionary trajectories of three independent neo-sex chromosomes in Drosophila. Genome Res. 2021;31: 2069–2079. doi:10.1101/gr.275503.121
22. Paris M, Boyer R, Jaenichen R, Wolf J, Karageorgi M, Green J, et al. Near-chromosome level genome assembly of the fruit pest Drosophila suzukii using long-read sequencing. Sci Rep. 2020;10: 11227. doi:10.1038/s41598-020-67373-z
23. Peláez JN, Gloss AD, Goldman-Huertas B, Kim B, Lapoint RT, Pimentel-Solorio G, et al. Evolution of chemosensory and detoxification gene families across herbivorous Drosophilidae. G3 GenesGenomesGenetics. 2023;13: jkad133. doi:10.1093/g3journal/jkad133
24. Puerma E, Orengo DJ, Cruz F, Gómez-Garrido J, Librado P, Salguero D, et al. The High-Quality Genome Sequence of the Oceanic Island Endemic Species Drosophila guanche Reveals Signals of Adaptive Evolution in Genes Related to Flight and Genome Stability. Genome Biol Evol. 2018;10: 1956–1969. doi:10.1093/gbe/evy135
25. Ranz JM, Go AC, González PM, Clifton BD, Gomes S, Jaberyzadeh A, et al. Gene expression differentiation in the reproductive tissues of Drosophila willistoni subspecies and their hybrids. Mol Ecol. 2023;32: 3605–3623. doi:10.1111/mec.16941
26. Renschler G, Richard G, Valsecchi CIK, Toscano S, Arrigoni L, Ramírez F, et al. Hi-C guided assemblies reveal conserved regulatory topologies on X and autosomes despite extensive genome shuffling. Genes Dev. 2019;33: 1591–1612. doi:10.1101/gad.328971.119
27. Sanchez-Flores A, Peñaloza F, Carpinteyro-Ponce J, Nazario-Yepiz N, Abreu-Goodger C, Machado CA, et al. Genome Evolution in Three Species of Cactophilic Drosophila. G3 GenesGenomesGenetics. 2016;6: 3097–3105. doi:10.1534/g3.116.033779
28. Sottolano CJ, Revaitis NT, Geneva AJ, Yakoby N. Nebulous without white: annotated long-read genome assembly and CRISPR/Cas9 genome engineering in Drosophila nebulosa. G3 GenesGenomesGenetics. 2022;12: jkac231. doi:10.1093/g3journal/jkac231
29. Suvorov A, Kim BY, Wang J, Armstrong EE, Peede D, D’Agostino ERR, et al. Widespread introgression across a phylogeny of 155 Drosophila genomes. Curr Biol. 2022;32: 111-123.e5. doi:10.1016/j.cub.2021.10.052
30. Torosin NS, Anand A, Golla TR, Cao W, Ellison CE. 3D genome evolution and reorganization in the Drosophila melanogaster species group. PLOS Genet. 2020;16: e1009229. doi:10.1371/journal.pgen.1009229
31. Tvedte ES, Gasser M, Sparklin BC, Michalski J, Hjelmen CE, Johnston JS, et al. Comparison of long-read sequencing technologies in interrogating bacteria and fly genomes. G3 GenesGenomesGenetics. 2021;11: jkab083. doi:10.1093/g3journal/jkab083
32. Wei KH-C, Mai D, Chatla K, Bachtrog D. Dynamics and Impacts of Transposable Element Proliferation in the Drosophila nasuta Species Group Radiation. Mol Biol Evol. 2022;39: msac080. doi:10.1093/molbev/msac080
