# Supplementary material for: Single-fly genome assemblies fill major phylogenomic gaps across the Drosophilidae Tree of Life
Source: PLoS Biol. 2024 Jul 18;22(7):e3002697. doi: 10.1371/journal.pbio.3002697 (PMC11257246; doi:10.1371/journal.pbio.3002697)
Supplement: S6 Table — (XLSX) [file pbio.3002697.s006.xlsx]

## Sheet: table_s6
Sequencing parameters		Notes
Coverage	30
Genome size (Mbp)	200
Nanopore sequencing
Cost per flow cell (USD)	785	PromethION R10.4.1
Flow cell throughput (Gbp)	80	Based on observed performance
Library prep, 1 sample (USD)	56.92	LSK114 1/2 reaction workflow
Total cost per sample (USD)	115.795
Illumina sequencing
Cost per lane (USD)	3875	NovaSeq S4
Lane throughput (Gbp)	750	2.5e9 read pairs per lane
Library prep, 1 sample (USD)	5.77	Illumina prep 1/5 reaction workflow
Total cost per sample (USD)	36.77
Total sequencing cost (USD)	152.565
