# Supplementary material for: Single-fly genome assemblies fill major phylogenomic gaps across the Drosophilidae Tree of Life
Source: PLoS Biol. 2024 Jul 18;22(7):e3002697. doi: 10.1371/journal.pbio.3002697 (PMC11257246; doi:10.1371/journal.pbio.3002697)
Supplement: S7 Table — (XLSX) [file pbio.3002697.s007.xlsx]

## Sheet: table_s7
Company	Item	Cat #
Eppendorf	1.5 mL LoBind Microcentrifuge Tube	22431021
New England BioLabs	Monarch RNase A (20mg/mL)	T3018L
Thermo Fisher Scientific	Protienase K Solution (20mg/mL)	100005393
New England BioLabs	Monarch Pestle Set	T3000L
Quantabio	5PRIME Phase Lock Gel	2302820
Fisher Bioreagents	Phenol:Chloroform:Isoamyl Alcohol	BP1752I-400
EMD Millipore	Chloroform	CX1055-6
Invitrogen by Thermo Fisher Scientific	Nuclease free water	AM9938
New England BioLabs	NEBNext® Companion Module for Oxford Nanopore Technologies® Ligation Sequencing	E7180S
Olympus Plastics (Genesee Scientific)	PCR Tube Strip	27-125
Oxford Nanopore Technologies	Ligation Sequencing Kit V14	SQK-LSK114
Oxford Nanopore Technologies	Ligation Sequencing Kit V10	SQK-LSK110
Fisher Scientific	Large Orifice Pipet Tips	02-707-134
Thermo Fisher Scientific	Qubit Tubes	Q32856
Invitrogen by Thermo Fisher Scientific	Qubit DNA HS	Q32854
Invitrogen by Thermo Fisher Scientific	Qubit	Q32857
Supplied by user	10mM Tris
Supplied by user	Hydration Buffer (STE)
Supplied by user	Lysis Buffer
Supplied by user	10% SDS
Supplied by user	3M Sodium Acetate
