# Supplementary material for: Single-fly genome assemblies fill major phylogenomic gaps across the Drosophilidae Tree of Life
Source: PLoS Biol. 2024 Jul 18;22(7):e3002697. doi: 10.1371/journal.pbio.3002697 (PMC11257246; doi:10.1371/journal.pbio.3002697)
Supplement: S8 Table — (XLSX) [file pbio.3002697.s008.xlsx]

## Sheet: table_s8
Resource	Location	Link	Notes
Genomes, sequencing reads	NCBI BioProject PRJNA1020440	https://www.ncbi.nlm.nih.gov/bioproject/1020440
Whole-genome alignment	Dryad	DOI: 10.5061/dryad.x0k6djhrd
Extra short-read assemblies	Zenodo	DOI: 10.5281/zenodo.11200891	Only contains assemblies done with public data
Diploid assemblies/tracks	Zenodo	DOI: 10.5281/zenodo.11200891	Please default to the NCBI haploid assembly for the sake of consistency
Variant calls	Zenodo	DOI: 10.5281/zenodo.11200891
RepeatModeler2	Zenodo	DOI: 10.5281/zenodo.11200891
Phylogenies	Zenodo	DOI: 10.5281/zenodo.11200891
Code	GitHub	https://github.com/flyseq/2023_drosophila_assembly
Protocols	Protocols.io	DOI: dx.doi.org/10.17504/protocols.io.81wgbxzb1lpk/v1	Assembly from lab stocks
Protocols	Protocols.io	DOI: dx.doi.org/10.17504/protocols.io.ewov1q967gr2/v1	Single fly assembly
